# Supplementary material for: Tetravalent Terbium Chelates: Stability Enhancement and Property Tuning
Source: Precis Chem. 2023 Oct 2;1(10):583–91. doi: 10.1021/prechem.3c00065 (PMC11504578; doi:10.1021/prechem.3c00065)
Supplement: Supplementary file 2 — pc3c00065_si_002.cif [file pc3c00065_si_002.cif]

data_Tb(OSiPh3)3(THF)3
_audit_creation_date               2023-05-23
_audit_creation_method
;
Olex2 1.5
(compiled 2023.03.06 svn.rbb2c1857 for OlexSys, GUI svn.r6748)
;
_shelx_SHELXL_version_number       '2014/7'
_audit_contact_author_address      ?
_audit_contact_author_email        ?
_audit_contact_author_name         ''
_audit_contact_author_phone        ?
_publ_contact_author_id_orcid      ?
_publ_section_references
;
Dolomanov, O.V., Bourhis, L.J., Gildea, R.J, Howard, J.A.K. & Puschmann, H.
 (2009), J. Appl. Cryst. 42, 339-341.

Sheldrick, G.M. (2008). Acta Cryst. A64, 112-122.
;
_chemical_name_common              ?
_chemical_name_systematic          ?
_chemical_formula_moiety           'C66 H69 O6 Si3 Tb, C4 H8 O'
_chemical_formula_sum              'C70 H77 O7 Si3 Tb'
_chemical_formula_weight           1273.50
_chemical_absolute_configuration   ?
_chemical_melting_point            ?
loop_
  _atom_type_symbol
  _atom_type_description
  _atom_type_scat_dispersion_real
  _atom_type_scat_dispersion_imag
  _atom_type_scat_source
 'C' 'C' 0.0033 0.0016 'International Tables Vol C Tables 4.2.6.8 and 6.1.1.4'
 'H' 'H' 0.0000 0.0000 'International Tables Vol C Tables 4.2.6.8 and 6.1.1.4'
 'O' 'O' 0.0106 0.0060 'International Tables Vol C Tables 4.2.6.8 and 6.1.1.4'
 'Si' 'Si' 0.0817 0.0704 'International Tables Vol C Tables 4.2.6.8 and 6.1.1.4'
 'Tb' 'Tb' -0.1723 4.1537
 'International Tables Vol C Tables 4.2.6.8 and 6.1.1.4'

_shelx_space_group_comment
;
The symmetry employed for this shelxl refinement is uniquely defined
by the following loop, which should always be used as a source of
symmetry information in preference to the above space-group names.
They are only intended as comments.
;
_space_group_crystal_system        'monoclinic'
_space_group_IT_number             4
_space_group_name_H-M_alt          'P 1 21 1'
_space_group_name_Hall             'P 2yb'
loop_
  _space_group_symop_operation_xyz
 'x, y, z'
 '-x, y+1/2, -z'

_cell_length_a                     14.3482(7)
_cell_length_b                     16.4376(8)
_cell_length_c                     14.5578(7)
_cell_angle_alpha                  90
_cell_angle_beta                   113.801(2)
_cell_angle_gamma                  90
_cell_volume                       3141.4(3)
_cell_formula_units_Z              2
_cell_measurement_reflns_used      9728
_cell_measurement_temperature      99.96
_cell_measurement_theta_max        27.55
_cell_measurement_theta_min        2.82
_shelx_estimated_absorpt_T_max     0.941
_shelx_estimated_absorpt_T_min     0.886
_exptl_absorpt_coefficient_mu      1.236
_exptl_absorpt_correction_T_max    0.0949
_exptl_absorpt_correction_T_min    0.0621
_exptl_absorpt_correction_type     multi-scan
_exptl_absorpt_process_details
;
SADABS-2016/2 (Bruker,2016/2) was used for absorption correction.
wR2(int) was 0.1079 before and 0.0783 after correction.
The Ratio of minimum to maximum transmission is 0.6544.
The \l/2 correction factor is Not present.
;
_exptl_absorpt_special_details     ?
_exptl_crystal_colour              colourless
_exptl_crystal_colour_primary      colourless
_exptl_crystal_density_diffrn      1.346
_exptl_crystal_density_meas        ?
_exptl_crystal_density_method      ?
_exptl_crystal_description         block
_exptl_crystal_F_000               1320
_exptl_crystal_size_max            0.1
_exptl_crystal_size_mid            0.1
_exptl_crystal_size_min            0.05
_exptl_transmission_factor_max     ?
_exptl_transmission_factor_min     ?
_diffrn_reflns_av_R_equivalents    0.0410
_diffrn_reflns_av_unetI/netI       0.0629
_diffrn_reflns_Laue_measured_fraction_full  0.998
_diffrn_reflns_Laue_measured_fraction_max  0.998
_diffrn_reflns_limit_h_max         18
_diffrn_reflns_limit_h_min         -18
_diffrn_reflns_limit_k_max         19
_diffrn_reflns_limit_k_min         -21
_diffrn_reflns_limit_l_max         18
_diffrn_reflns_limit_l_min         -18
_diffrn_reflns_number              33138
_diffrn_reflns_point_group_measured_fraction_full  0.999
_diffrn_reflns_point_group_measured_fraction_max  0.998
_diffrn_reflns_theta_full          25.242
_diffrn_reflns_theta_max           27.546
_diffrn_reflns_theta_min           2.478
_diffrn_ambient_temperature        99.96
_diffrn_detector_area_resol_mean   ?
_diffrn_measured_fraction_theta_full  0.998
_diffrn_measured_fraction_theta_max  0.998
_diffrn_measurement_device_type    'Bruker APEX-II CCD'
_diffrn_measurement_method         '\f and \w scans'
_diffrn_radiation_type             MoK\a
_diffrn_radiation_wavelength       0.71073
_diffrn_source                     ?
_diffrn_source_current             1.2
_diffrn_source_power               0.0576
_diffrn_source_voltage             48.0
_diffrn_standards_number           0
_reflns_Friedel_coverage           0.933
_reflns_Friedel_fraction_full      0.999
_reflns_Friedel_fraction_max       0.998
_reflns_number_gt                  12246
_reflns_number_total               13513
_reflns_special_details
;
 Reflections were merged by SHELXL according to the crystal
 class for the calculation of statistics and refinement.
 
 _reflns_Friedel_fraction is defined as the number of unique
 Friedel pairs measured divided by the number that would be
 possible theoretically, ignoring centric projections and
 systematic absences.
;
_reflns_threshold_expression       'I > 2\s(I)'
_computing_cell_refinement         'SAINT V8.38A (Bruker, 2018)'
_computing_data_collection         ?
_computing_data_reduction          'SAINT V8.38A (Bruker, 2018)'
_computing_molecular_graphics      'Olex2 1.5 (Dolomanov et al., 2009)'
_computing_publication_material    'Olex2 1.5 (Dolomanov et al., 2009)'
_computing_structure_refinement    'XL  (Sheldrick, 2008)'
_computing_structure_solution      'XS  (Sheldrick, 2008)'
_refine_diff_density_max           0.916
_refine_diff_density_min           -0.880
_refine_diff_density_rms           0.076
_refine_ls_abs_structure_details
;
 Refined as an inversion twin.
;
_refine_ls_abs_structure_Flack     1.012(8)
_refine_ls_extinction_coef         .
_refine_ls_extinction_method       none
_refine_ls_goodness_of_fit_ref     1.042
_refine_ls_hydrogen_treatment      constr
_refine_ls_matrix_type             full
_refine_ls_number_parameters       731
_refine_ls_number_reflns           13513
_refine_ls_number_restraints       103
_refine_ls_R_factor_all            0.0391
_refine_ls_R_factor_gt             0.0327
_refine_ls_restrained_S_all        1.051
_refine_ls_shift/su_max            0.002
_refine_ls_shift/su_mean           0.000
_refine_ls_structure_factor_coef   Fsqd
_refine_ls_weighting_details      
 'w=1/[\s^2^(Fo^2^)+(0.0212P)^2^] where P=(Fo^2^+2Fc^2^)/3'
_refine_ls_weighting_scheme        calc
_refine_ls_wR_factor_gt            0.0677
_refine_ls_wR_factor_ref           0.0701
_refine_special_details
;
 Refined as a 2-component inversion twin.
;
_olex2_refinement_description
;
1. Twinned data refinement
 Scales: -0.01214
 1.01214
2. Uiso/Uaniso restraints and constraints
C62 \\sim C61 \\sim O7 \\sim C60 \\sim C63: within 2A with sigma of 0.01 and
sigma for terminal atoms of 0.01 within 2A
C50 \\sim C44 \\sim C45 \\sim C47 \\sim C18 \\sim C20: within 2A with sigma of
0.01 and sigma for terminal atoms of 0.01 within 2A
Uanis(C50) \\sim Ueq, Uanis(C45) \\sim Ueq, Uanis(C47) \\sim Ueq, Uanis(C18)
\\sim Ueq, Uanis(C20) \\sim Ueq, Uanis(C44) \\sim Ueq: with sigma of 0.01 and
sigma for terminal atoms of 0.02
3.a Secondary CH2 refined with riding coordinates:
 C58(H58A,H58B), C61(H61A,H61B), C54(H54A,H54B), C59(H59A,H59B), C55(H55A,
 H55B), C53(H53A,H53B), C56(H56A,H56B), C62(H62A,H62B), C52(H52A,H52B),
 C57(H57A,H57B), C60(H60A,H60B), C63(H63A,H63B), C71(H71A,H71B), C73(H73A,H73B),
  C72(H72A,H72B), C74(H74A,H74B)
3.b Aromatic/amide H refined with riding coordinates:
 C3(H3), C6(H6), C23(H23), C29(H29), C33(H33), C37(H37), C46(H46), C5(H5),
 C9(H9), C2(H2), C7(H7), C10(H10), C13(H13), C16(H16), C17(H17), C19(H19),
 C21(H21), C8(H8), C27(H27), C20(H20), C32(H32), C35(H35), C36(H36), C39(H39),
 C1(H1), C31(H31), C51(H51), C26(H26), C42(H42), C40(H40), C22(H22), C41(H41),
 C38(H38), C49(H49), C48(H48), C25(H25), C43(H43), C24(H24), C47(H47), C45(H45),
  C44(H44), C50(H50), C66(H66), C65(H65), C64(H64)
;
_atom_sites_solution_hydrogens     geom
_atom_sites_solution_primary       direct
_atom_sites_solution_secondary     ?
loop_
  _atom_site_label
  _atom_site_type_symbol
  _atom_site_fract_x
  _atom_site_fract_y
  _atom_site_fract_z
  _atom_site_U_iso_or_equiv
  _atom_site_adp_type
  _atom_site_occupancy
  _atom_site_site_symmetry_order
  _atom_site_calc_flag
  _atom_site_refinement_flags_posn
  _atom_site_refinement_flags_adp
  _atom_site_refinement_flags_occupancy
  _atom_site_disorder_assembly
  _atom_site_disorder_group
 Tb2 Tb -0.80990(2) -0.18610(2) -0.70704(2) 0.01848(6) Uani 1 1 d . . . . .
 Si2 Si -0.77442(10) -0.11343(8) -0.45257(8) 0.0180(3) Uani 1 1 d . . . . .
 Si3 Si -0.66224(10) -0.02557(8) -0.77099(9) 0.0204(3) Uani 1 1 d . . . . .
 O10 O -0.7821(3) -0.1500(2) -0.5570(2) 0.0233(7) Uani 1 1 d . . . . .
 O17 O -0.7287(3) -0.0952(2) -0.7497(2) 0.0249(7) Uani 1 1 d . . . . .
 Si1 Si -1.06833(10) -0.09736(8) -0.84450(9) 0.0228(3) Uani 1 1 d . . . . .
 C3 C -1.0724(4) -0.1763(5) -0.5044(3) 0.0329(13) Uani 1 1 d . . . . .
 H3 H -1.1316 -0.1916 -0.5613 0.039 Uiso 1 1 calc R U . . .
 O4 O -0.9642(3) -0.1462(2) -0.7868(2) 0.0280(8) Uani 1 1 d . . . . .
 C6 C -1.0756(4) -0.1725(4) -0.4099(4) 0.0302(13) Uani 1 1 d . . . . .
 H6 H -1.1368 -0.1846 -0.4023 0.036 Uiso 1 1 calc R U . . .
 O7 O -0.8193(3) -0.2622(2) -0.8545(2) 0.0367(10) Uani 1 1 d . U . . .
 O8 O -0.8853(3) -0.3138(2) -0.6761(2) 0.0298(8) Uani 1 1 d . . . . .
 C15 C -0.8944(4) -0.1360(3) -0.4337(3) 0.0212(10) Uani 1 1 d . . . . .
 C23 C -0.7169(4) 0.1231(3) -0.5183(4) 0.0279(11) Uani 1 1 d . . . . .
 H23 H -0.7064 0.1494 -0.5714 0.034 Uiso 1 1 calc R U . . .
 C29 C -0.7329(4) 0.0402(3) -0.5216(3) 0.0230(10) Uani 1 1 d . . . . .
 H29 H -0.7318 0.0101 -0.5769 0.028 Uiso 1 1 calc R U . . .
 C30 C -0.7508(4) -0.0011(3) -0.4460(3) 0.0213(10) Uani 1 1 d . . . . .
 C33 C -0.8999(4) -0.1330(3) -0.3395(3) 0.0256(10) Uani 1 1 d . . . . .
 H33 H -0.8409 -0.1182 -0.2822 0.031 Uiso 1 1 calc R U . . .
 C37 C -0.9848(4) -0.1581(3) -0.5157(3) 0.0258(11) Uani 1 1 d . . . . .
 H37 H -0.9846 -0.1604 -0.5809 0.031 Uiso 1 1 calc R U . . .
 C46 C -0.7162(5) 0.1686(3) -0.4369(4) 0.0320(13) Uani 1 1 d . . . . .
 H46 H -0.7043 0.2256 -0.4338 0.038 Uiso 1 1 calc R U . . .
 O48 O -0.6537(3) -0.2679(3) -0.6312(3) 0.0427(11) Uani 1 1 d . . . . .
 C4 C -1.0682(4) 0.0005(3) -0.7770(3) 0.0227(10) Uani 1 1 d . . . . .
 C5 C -0.9957(4) 0.0126(3) -0.6789(4) 0.0222(11) Uani 1 1 d . . . . .
 H5 H -0.9443 -0.0273 -0.6492 0.027 Uiso 1 1 calc R U . . .
 C9 C -0.8204(4) 0.0808(3) -0.7782(3) 0.0247(10) Uani 1 1 d . . . . .
 H9 H -0.8570 0.0316 -0.7835 0.030 Uiso 1 1 calc R U . . .
 C2 C -0.5032(5) -0.2304(4) -0.1824(4) 0.0379(16) Uani 1 1 d . . . . .
 H2 H -0.4485 -0.2541 -0.1273 0.046 Uiso 1 1 calc R U . . .
 C7 C -0.9968(4) 0.0812(3) -0.6238(3) 0.0250(10) Uani 1 1 d . . . . .
 H7 H -0.9464 0.0881 -0.5576 0.030 Uiso 1 1 calc R U . . .
 C12 C -0.6613(4) -0.0376(3) -0.8992(3) 0.0227(10) Uani 1 1 d . . . . .
 C10 C -0.8689(4) 0.1548(3) -0.7805(4) 0.0305(12) Uani 1 1 d . . . . .
 H10 H -0.9372 0.1562 -0.7861 0.037 Uiso 1 1 calc R U . . .
 C11 C -1.0863(4) -0.0751(3) -0.9775(3) 0.0242(10) Uani 1 1 d . . . . .
 C13 C -0.7201(4) 0.0105(3) -0.9809(3) 0.0295(11) Uani 1 1 d . . . . .
 H13 H -0.7587 0.0540 -0.9713 0.035 Uiso 1 1 calc R U . . .
 C14 C -0.6657(4) -0.1596(3) -0.3429(3) 0.0217(10) Uani 1 1 d . . . . .
 C18 C -0.5260(4) -0.0313(3) -0.6780(4) 0.0313(12) Uani 1 1 d . U . . .
 C16 C -0.4916(4) -0.1548(4) -0.2174(4) 0.0348(14) Uani 1 1 d . . . . .
 H16 H -0.4285 -0.1270 -0.1872 0.042 Uiso 1 1 calc R U . . .
 C17 C -0.6043(4) -0.1007(3) -0.9170(4) 0.0294(11) Uani 1 1 d . . . . .
 H17 H -0.5627 -0.1343 -0.8629 0.035 Uiso 1 1 calc R U . . .
 C19 C -1.1809(4) -0.0784(3) -1.0600(4) 0.0272(11) Uani 1 1 d . . . . .
 H19 H -1.2398 -0.0930 -1.0494 0.033 Uiso 1 1 calc R U . . .
 C21 C -1.1905(4) -0.0606(3) -1.1575(4) 0.0304(12) Uani 1 1 d . . . . .
 H21 H -1.2556 -0.0622 -1.2118 0.036 Uiso 1 1 calc R U . . .
 C8 C -1.1416(4) 0.0605(3) -0.8169(4) 0.0311(12) Uani 1 1 d . . . . .
 H8 H -1.1916 0.0542 -0.8834 0.037 Uiso 1 1 calc R U . . .
 C27 C -0.7490(4) 0.0462(3) -0.3647(3) 0.0265(11) Uani 1 1 d . . . . .
 H27 H -0.7590 0.0204 -0.3110 0.032 Uiso 1 1 calc R U . . .
 C28 C -0.7198(4) 0.0771(3) -0.7685(3) 0.0232(10) Uani 1 1 d . . . . .
 C20 C -0.4456(4) 0.0020(4) -0.6968(4) 0.0412(14) Uani 1 1 d . U . . .
 H20 H -0.4604 0.0308 -0.7577 0.049 Uiso 1 1 calc R U . . .
 C32 C -0.7328(4) 0.1296(3) -0.3610(4) 0.0318(12) Uani 1 1 d . . . . .
 H32 H -0.7333 0.1602 -0.3058 0.038 Uiso 1 1 calc R U . . .
 C35 C -1.0008(4) -0.0544(4) -0.9978(4) 0.0352(13) Uani 1 1 d . . . . .
 H35 H -0.9354 -0.0520 -0.9440 0.042 Uiso 1 1 calc R U . . .
 C36 C -0.5720(4) -0.1190(3) -0.2969(3) 0.0267(11) Uani 1 1 d . . . . .
 H36 H -0.5634 -0.0667 -0.3202 0.032 Uiso 1 1 calc R U . . .
 C39 C -0.9889(4) -0.1510(3) -0.3280(4) 0.0290(11) Uani 1 1 d . . . . .
 H39 H -0.9902 -0.1485 -0.2633 0.035 Uiso 1 1 calc R U . . .
 C1 C -0.6744(4) -0.2356(3) -0.3066(4) 0.0275(12) Uani 1 1 d . . . . .
 H1 H -0.7369 -0.2644 -0.3366 0.033 Uiso 1 1 calc R U . . .
 C31 C -1.0715(4) 0.1397(3) -0.6657(4) 0.0280(11) Uani 1 1 d . . . . .
 H31 H -1.0730 0.1866 -0.6282 0.034 Uiso 1 1 calc R U . . .
 C34 C -1.1847(4) -0.1556(3) -0.8514(3) 0.0254(11) Uani 1 1 d . . . . .
 C58 C -0.9151(5) -0.4219(4) -0.5844(4) 0.0415(14) Uani 1 1 d . . . . .
 H58A H -0.9090 -0.4313 -0.5150 0.050 Uiso 1 1 calc R U . . .
 H58B H -0.9078 -0.4744 -0.6140 0.050 Uiso 1 1 calc R U . . .
 C51 C -0.7233(4) -0.0039(4) -1.0769(4) 0.0377(14) Uani 1 1 d . . . . .
 H51 H -0.7642 0.0294 -1.1316 0.045 Uiso 1 1 calc R U . . .
 C26 C -1.1444(4) 0.1293(3) -0.7629(4) 0.0325(12) Uani 1 1 d . . . . .
 H26 H -1.1959 0.1691 -0.7922 0.039 Uiso 1 1 calc R U . . .
 C42 C -0.7154(5) 0.2243(3) -0.7638(4) 0.0376(13) Uani 1 1 d . . . . .
 H42 H -0.6789 0.2736 -0.7588 0.045 Uiso 1 1 calc R U . . .
 C40 C -1.2188(4) -0.2253(3) -0.9120(4) 0.0328(12) Uani 1 1 d . . . . .
 H40 H -1.1835 -0.2434 -0.9512 0.039 Uiso 1 1 calc R U . . .
 C61 C -0.8154(5) -0.2243(4) -0.9413(4) 0.0456(15) Uani 1 1 d . U . . .
 H61A H -0.7513 -0.2377 -0.9482 0.055 Uiso 1 1 calc R U . . .
 H61B H -0.8216 -0.1644 -0.9385 0.055 Uiso 1 1 calc R U . . .
 C22 C -1.0104(5) -0.0376(4) -1.0943(4) 0.0409(14) Uani 1 1 d . . . . .
 H22 H -0.9519 -0.0237 -1.1061 0.049 Uiso 1 1 calc R U . . .
 C41 C -0.8156(5) 0.2264(3) -0.7745(4) 0.0363(13) Uani 1 1 d . . . . .
 H41 H -0.8482 0.2772 -0.7777 0.044 Uiso 1 1 calc R U . . .
 C38 C -1.2390(4) -0.1328(3) -0.7954(4) 0.0319(12) Uani 1 1 d . . . . .
 H38 H -1.2176 -0.0863 -0.7533 0.038 Uiso 1 1 calc R U . . .
 C54 C -0.5487(5) -0.3624(4) -0.5140(4) 0.0377(13) Uani 1 1 d . . . . .
 H54A H -0.5894 -0.3991 -0.4907 0.045 Uiso 1 1 calc R U . . .
 H54B H -0.4767 -0.3643 -0.4654 0.045 Uiso 1 1 calc R U . . .
 C59 C -0.8391(5) -0.3627(4) -0.5861(4) 0.0504(18) Uani 1 1 d . . . . .
 H59A H -0.8173 -0.3275 -0.5258 0.061 Uiso 1 1 calc R U . . .
 H59B H -0.7785 -0.3914 -0.5863 0.061 Uiso 1 1 calc R U . . .
 C55 C -0.5891(5) -0.2775(4) -0.5266(4) 0.0407(14) Uani 1 1 d . . . . .
 H55A H -0.6284 -0.2688 -0.4851 0.049 Uiso 1 1 calc R U . . .
 H55B H -0.5325 -0.2378 -0.5060 0.049 Uiso 1 1 calc R U . . .
 C49 C -0.6669(4) -0.0668(4) -1.0921(4) 0.0372(14) Uani 1 1 d . . . . .
 H49 H -0.6689 -0.0769 -1.1571 0.045 Uiso 1 1 calc R U . . .
 C48 C -0.6081(4) -0.1146(4) -1.0124(4) 0.0349(12) Uani 1 1 d . . . . .
 H48 H -0.5694 -0.1577 -1.0228 0.042 Uiso 1 1 calc R U . . .
 C25 C -0.5933(5) -0.2713(4) -0.2270(4) 0.0367(14) Uani 1 1 d . . . . .
 H25 H -0.6009 -0.3239 -0.2038 0.044 Uiso 1 1 calc R U . . .
 C43 C -0.6682(4) 0.1499(3) -0.7604(4) 0.0331(12) Uani 1 1 d . . . . .
 H43 H -0.5992 0.1488 -0.7524 0.040 Uiso 1 1 calc R U . . .
 C24 C -1.1061(5) -0.0410(4) -1.1747(4) 0.0367(14) Uani 1 1 d . . . . .
 H24 H -1.1125 -0.0297 -1.2409 0.044 Uiso 1 1 calc R U . . .
 C53 C -0.5589(5) -0.3863(4) -0.6197(4) 0.0463(17) Uani 1 1 d . . . . .
 H53A H -0.4928 -0.4047 -0.6189 0.056 Uiso 1 1 calc R U . . .
 H53B H -0.6101 -0.4298 -0.6485 0.056 Uiso 1 1 calc R U . . .
 C56 C -0.9941(5) -0.3325(4) -0.7237(5) 0.0487(17) Uani 1 1 d . . . . .
 H56A H -1.0103 -0.3641 -0.7861 0.058 Uiso 1 1 calc R U . . .
 H56B H -1.0352 -0.2820 -0.7400 0.058 Uiso 1 1 calc R U . . .
 C47 C -0.5015(5) -0.0726(3) -0.5886(4) 0.0456(16) Uani 1 1 d . U . . .
 H47 H -0.5542 -0.0954 -0.5730 0.055 Uiso 1 1 calc R U . . .
 C45 C -0.3985(6) -0.0814(4) -0.5197(6) 0.068(2) Uani 1 1 d . U . . .
 H45 H -0.3829 -0.1098 -0.4585 0.081 Uiso 1 1 calc R U . . .
 C44 C -0.3437(5) -0.0059(5) -0.6283(5) 0.0583(19) Uani 1 1 d . U . . .
 H44 H -0.2906 0.0184 -0.6421 0.070 Uiso 1 1 calc R U . . .
 C62 C -0.9077(8) -0.2609(4) -1.0272(5) 0.073(3) Uani 1 1 d . U . . .
 H62A H -0.8939 -0.2688 -1.0880 0.088 Uiso 1 1 calc R U . . .
 H62B H -0.9688 -0.2262 -1.0441 0.088 Uiso 1 1 calc R U . . .
 C52 C -0.5934(7) -0.3072(5) -0.6778(5) 0.068(2) Uani 1 1 d . . . . .
 H52A H -0.5342 -0.2731 -0.6716 0.081 Uiso 1 1 calc R U . . .
 H52B H -0.6349 -0.3179 -0.7498 0.081 Uiso 1 1 calc R U . . .
 C57 C -1.0144(6) -0.3818(6) -0.6470(8) 0.077(3) Uani 1 1 d . . . . .
 H57A H -1.0371 -0.3463 -0.6050 0.092 Uiso 1 1 calc R U . . .
 H57B H -1.0677 -0.4231 -0.6800 0.092 Uiso 1 1 calc R U . . .
 C60 C -0.8469(9) -0.3432(5) -0.8848(5) 0.084(3) Uani 1 1 d . U . . .
 H60A H -0.7864 -0.3742 -0.8815 0.100 Uiso 1 1 calc R U . . .
 H60B H -0.8738 -0.3696 -0.8394 0.100 Uiso 1 1 calc R U . . .
 C50 C -0.3215(6) -0.0491(5) -0.5409(6) 0.068(3) Uani 1 1 d . U . . .
 H50 H -0.2526 -0.0566 -0.4953 0.081 Uiso 1 1 calc R U . . .
 C63 C -0.9206(8) -0.3432(5) -0.9823(5) 0.086(3) Uani 1 1 d . U . . .
 H63A H -0.9896 -0.3478 -0.9826 0.103 Uiso 1 1 calc R U . . .
 H63B H -0.9099 -0.3892 -1.0210 0.103 Uiso 1 1 calc R U . . .
 C66 C -1.3237(4) -0.1759(5) -0.7988(4) 0.0394(15) Uani 1 1 d . . . . .
 H66 H -1.3590 -0.1582 -0.7595 0.047 Uiso 1 1 calc R U . . .
 C65 C -1.3570(5) -0.2439(4) -0.8582(4) 0.0402(15) Uani 1 1 d . . . . .
 H65 H -1.4147 -0.2734 -0.8602 0.048 Uiso 1 1 calc R U . . .
 C64 C -1.3043(5) -0.2683(3) -0.9149(4) 0.0422(16) Uani 1 1 d . . . . .
 H64 H -1.3265 -0.3150 -0.9566 0.051 Uiso 1 1 calc R U . . .
 O1 O -0.4260(3) 0.1422(3) -1.1024(3) 0.0423(10) Uani 1 1 d . . . . .
 C71 C -0.4051(5) 0.1493(3) -0.9978(4) 0.0361(13) Uani 1 1 d . . . . .
 H71A H -0.4482 0.1923 -0.9873 0.043 Uiso 1 1 calc R U . . .
 H71B H -0.3327 0.1637 -0.9590 0.043 Uiso 1 1 calc R U . . .
 C73 C -0.4129(4) 0.0095(4) -1.0366(4) 0.0339(12) Uani 1 1 d . . . . .
 H73A H -0.3401 -0.0049 -1.0150 0.041 Uiso 1 1 calc R U . . .
 H73B H -0.4532 -0.0409 -1.0444 0.041 Uiso 1 1 calc R U . . .
 C72 C -0.4285(4) 0.0678(3) -0.9636(4) 0.0329(12) Uani 1 1 d . . . . .
 H72A H -0.4994 0.0657 -0.9688 0.039 Uiso 1 1 calc R U . . .
 H72B H -0.3812 0.0559 -0.8935 0.039 Uiso 1 1 calc R U . . .
 C74 C -0.4512(5) 0.0588(4) -1.1325(4) 0.0433(15) Uani 1 1 d . . . . .
 H74A H -0.4176 0.0410 -1.1767 0.052 Uiso 1 1 calc R U . . .
 H74B H -0.5257 0.0523 -1.1692 0.052 Uiso 1 1 calc R U . . .

loop_
  _atom_site_aniso_label
  _atom_site_aniso_U_11
  _atom_site_aniso_U_22
  _atom_site_aniso_U_33
  _atom_site_aniso_U_23
  _atom_site_aniso_U_13
  _atom_site_aniso_U_12
 Tb2 0.02354(9) 0.01572(9) 0.01550(8) 0.00018(12) 0.00717(6) 0.00116(13)
 Si2 0.0204(6) 0.0186(6) 0.0155(5) 0.0004(4) 0.0076(5) 0.0001(5)
 Si3 0.0243(6) 0.0203(6) 0.0183(5) -0.0011(5) 0.0104(5) -0.0007(5)
 O10 0.0267(18) 0.0238(15) 0.0201(15) 0.0006(12) 0.0101(13) -0.0017(14)
 O17 0.0311(19) 0.0243(18) 0.0237(15) 0.0020(13) 0.0158(14) -0.0014(15)
 Si1 0.0222(7) 0.0197(6) 0.0221(6) -0.0032(5) 0.0044(5) 0.0019(5)
 C3 0.026(2) 0.035(4) 0.034(2) 0.007(3) 0.0086(18) -0.001(3)
 O4 0.0250(18) 0.0238(17) 0.0277(16) -0.0043(14) 0.0029(14) 0.0016(15)
 C6 0.026(2) 0.025(4) 0.045(2) 0.007(2) 0.0200(19) 0.002(2)
 O7 0.070(3) 0.0198(18) 0.0260(17) -0.0048(14) 0.0254(18) -0.0035(18)
 O8 0.031(2) 0.0242(18) 0.0291(17) 0.0045(14) 0.0069(15) -0.0047(15)
 C15 0.023(2) 0.016(2) 0.024(2) 0.0001(17) 0.0094(18) -0.0002(18)
 C23 0.025(3) 0.027(3) 0.032(2) 0.005(2) 0.011(2) -0.001(2)
 C29 0.023(2) 0.026(2) 0.022(2) -0.0020(18) 0.0104(19) -0.002(2)
 C30 0.018(2) 0.022(2) 0.022(2) -0.0009(18) 0.0050(17) 0.0011(18)
 C33 0.028(3) 0.027(3) 0.024(2) -0.0017(19) 0.0121(19) -0.001(2)
 C37 0.026(2) 0.029(3) 0.021(2) 0.0037(17) 0.0081(18) 0.0022(19)
 C46 0.032(3) 0.019(3) 0.042(3) 0.001(2) 0.012(2) 0.000(2)
 O48 0.053(3) 0.054(3) 0.0293(19) 0.0153(18) 0.0246(18) 0.030(2)
 C4 0.023(2) 0.020(2) 0.025(2) -0.0039(18) 0.0085(19) -0.0023(19)
 C5 0.019(3) 0.024(3) 0.027(2) -0.001(2) 0.013(2) 0.001(2)
 C9 0.026(3) 0.029(3) 0.021(2) 0.0001(19) 0.0105(19) -0.003(2)
 C2 0.035(3) 0.053(4) 0.019(3) 0.001(3) 0.004(2) 0.025(3)
 C7 0.025(3) 0.027(3) 0.024(2) -0.0054(19) 0.0111(19) -0.002(2)
 C12 0.024(2) 0.023(2) 0.025(2) -0.0048(18) 0.0143(19) -0.008(2)
 C10 0.031(3) 0.032(3) 0.034(3) 0.008(2) 0.018(2) 0.004(2)
 C11 0.027(3) 0.021(2) 0.025(2) -0.0019(18) 0.0107(19) 0.007(2)
 C13 0.027(3) 0.039(3) 0.024(2) -0.002(2) 0.012(2) 0.001(2)
 C14 0.026(2) 0.026(3) 0.016(2) 0.0008(16) 0.0114(18) 0.0054(18)
 C18 0.030(3) 0.027(3) 0.032(2) -0.007(2) 0.008(2) -0.001(2)
 C16 0.026(3) 0.045(3) 0.029(3) -0.010(2) 0.006(2) 0.011(2)
 C17 0.034(3) 0.027(3) 0.032(2) -0.001(2) 0.018(2) -0.001(2)
 C19 0.027(3) 0.023(2) 0.030(2) -0.0013(19) 0.009(2) 0.005(2)
 C21 0.033(3) 0.025(3) 0.031(3) -0.002(2) 0.011(2) 0.005(2)
 C8 0.027(3) 0.032(3) 0.026(2) -0.007(2) 0.002(2) 0.003(2)
 C27 0.029(3) 0.027(3) 0.024(2) 0.0003(19) 0.011(2) 0.003(2)
 C28 0.032(3) 0.024(2) 0.017(2) 0.0019(17) 0.0131(19) 0.001(2)
 C20 0.029(3) 0.051(3) 0.041(3) -0.017(3) 0.012(2) -0.002(3)
 C32 0.033(3) 0.027(3) 0.034(3) -0.008(2) 0.012(2) 0.002(2)
 C35 0.029(3) 0.037(3) 0.038(3) -0.008(2) 0.012(2) -0.002(2)
 C36 0.028(3) 0.022(2) 0.029(2) -0.0048(19) 0.010(2) 0.004(2)
 C39 0.034(3) 0.031(2) 0.030(2) 0.002(2) 0.022(2) 0.002(2)
 C1 0.032(3) 0.031(3) 0.021(2) 0.001(2) 0.012(2) 0.003(2)
 C31 0.029(3) 0.024(3) 0.032(2) -0.008(2) 0.014(2) -0.001(2)
 C34 0.024(2) 0.024(2) 0.021(2) 0.0033(17) 0.0015(19) -0.0004(19)
 C58 0.055(4) 0.038(3) 0.040(3) 0.003(2) 0.027(3) -0.005(3)
 C51 0.033(3) 0.057(4) 0.024(2) 0.004(2) 0.013(2) 0.001(3)
 C26 0.033(3) 0.028(3) 0.034(3) -0.003(2) 0.010(2) 0.009(2)
 C42 0.048(4) 0.021(3) 0.057(3) 0.005(2) 0.034(3) -0.001(2)
 C40 0.037(3) 0.024(3) 0.030(3) 0.003(2) 0.007(2) 0.002(2)
 C61 0.075(4) 0.037(3) 0.034(3) -0.006(2) 0.030(3) -0.016(3)
 C22 0.041(3) 0.044(4) 0.046(3) -0.004(3) 0.027(3) -0.006(3)
 C41 0.044(3) 0.027(3) 0.049(3) 0.009(2) 0.030(3) 0.011(2)
 C38 0.028(3) 0.028(3) 0.034(3) 0.001(2) 0.007(2) -0.003(2)
 C54 0.036(3) 0.041(3) 0.035(3) 0.011(2) 0.013(2) 0.013(3)
 C59 0.054(4) 0.045(4) 0.040(3) 0.020(3) 0.008(3) -0.012(3)
 C55 0.033(3) 0.037(3) 0.041(3) 0.002(2) 0.003(2) 0.002(3)
 C49 0.035(3) 0.057(4) 0.023(2) -0.012(2) 0.015(2) -0.007(3)
 C48 0.038(3) 0.037(3) 0.038(3) -0.010(2) 0.023(2) -0.006(3)
 C25 0.049(4) 0.038(3) 0.030(3) 0.013(2) 0.023(3) 0.019(3)
 C43 0.036(3) 0.028(3) 0.044(3) 0.005(2) 0.025(2) 0.000(2)
 C24 0.052(4) 0.031(3) 0.034(3) -0.002(2) 0.023(3) 0.004(3)
 C53 0.040(4) 0.056(4) 0.037(3) -0.004(3) 0.009(3) 0.019(3)
 C56 0.033(3) 0.035(3) 0.064(4) 0.005(3) 0.005(3) -0.011(3)
 C47 0.048(3) 0.026(3) 0.041(3) 0.009(2) -0.005(3) -0.009(3)
 C45 0.064(4) 0.035(3) 0.061(4) 0.006(3) -0.019(3) -0.004(3)
 C44 0.036(3) 0.061(4) 0.067(4) -0.034(3) 0.010(3) 0.000(3)
 C62 0.125(6) 0.036(3) 0.034(3) -0.001(3) 0.005(4) -0.023(4)
 C52 0.079(6) 0.090(6) 0.050(4) 0.024(4) 0.042(4) 0.048(5)
 C57 0.041(4) 0.077(6) 0.123(8) 0.037(6) 0.045(5) -0.003(4)
 C60 0.157(7) 0.047(4) 0.051(4) -0.018(3) 0.047(4) -0.039(5)
 C50 0.042(4) 0.045(4) 0.076(4) -0.022(3) -0.017(4) 0.010(3)
 C63 0.129(7) 0.043(4) 0.053(4) 0.001(3) 0.002(4) -0.039(5)
 C66 0.031(2) 0.041(4) 0.045(3) 0.005(3) 0.014(2) 0.001(3)
 C65 0.031(3) 0.039(3) 0.039(3) 0.014(3) 0.003(2) -0.007(3)
 C64 0.044(4) 0.026(3) 0.032(3) 0.005(2) -0.010(3) -0.009(3)
 O1 0.056(3) 0.039(2) 0.0346(19) -0.0012(17) 0.0212(19) 0.001(2)
 C71 0.042(3) 0.031(3) 0.028(2) -0.003(2) 0.007(2) 0.007(3)
 C73 0.036(3) 0.033(3) 0.036(3) -0.009(2) 0.018(2) -0.005(2)
 C72 0.034(3) 0.037(3) 0.032(3) -0.005(2) 0.017(2) 0.002(2)
 C74 0.045(4) 0.050(4) 0.036(3) -0.013(3) 0.018(3) -0.009(3)

_geom_special_details
;
 All esds (except the esd in the dihedral angle between two l.s. planes)
 are estimated using the full covariance matrix.  The cell esds are taken
 into account individually in the estimation of esds in distances, angles
 and torsion angles; correlations between esds in cell parameters are only
 used when they are defined by crystal symmetry.  An approximate (isotropic)
 treatment of cell esds is used for estimating esds involving l.s. planes.
;
loop_
  _geom_bond_atom_site_label_1
  _geom_bond_atom_site_label_2
  _geom_bond_distance
  _geom_bond_site_symmetry_2
  _geom_bond_publ_flag
 Tb2 O10 2.140(3) . ?
 Tb2 O17 2.135(3) . ?
 Tb2 O4 2.145(3) . ?
 Tb2 O7 2.441(3) . ?
 Tb2 O8 2.484(4) . ?
 Tb2 O48 2.460(4) . ?
 Si2 O10 1.596(3) . ?
 Si2 C15 1.887(5) . ?
 Si2 C30 1.873(5) . ?
 Si2 C14 1.883(5) . ?
 Si3 O17 1.598(4) . ?
 Si3 C12 1.882(5) . ?
 Si3 C18 1.877(5) . ?
 Si3 C28 1.885(5) . ?
 Si1 O4 1.603(3) . ?
 Si1 C4 1.884(5) . ?
 Si1 C11 1.883(5) . ?
 Si1 C34 1.891(5) . ?
 C3 H3 0.9500 . ?
 C3 C6 1.396(7) . ?
 C3 C37 1.365(7) . ?
 C6 H6 0.9500 . ?
 C6 C39 1.377(7) . ?
 O7 C61 1.430(6) . ?
 O7 C60 1.408(8) . ?
 O8 C59 1.450(6) . ?
 O8 C56 1.463(7) . ?
 C15 C33 1.404(7) . ?
 C15 C37 1.410(6) . ?
 C23 H23 0.9500 . ?
 C23 C29 1.380(7) . ?
 C23 C46 1.397(8) . ?
 C29 H29 0.9500 . ?
 C29 C30 1.402(7) . ?
 C30 C27 1.407(7) . ?
 C33 H33 0.9500 . ?
 C33 C39 1.386(8) . ?
 C37 H37 0.9500 . ?
 C46 H46 0.9500 . ?
 C46 C32 1.378(8) . ?
 O48 C55 1.436(6) . ?
 O48 C52 1.449(8) . ?
 C4 C5 1.402(7) . ?
 C4 C8 1.387(7) . ?
 C5 H5 0.9500 . ?
 C5 C7 1.387(7) . ?
 C9 H9 0.9500 . ?
 C9 C10 1.395(8) . ?
 C9 C28 1.394(7) . ?
 C2 H2 0.9500 . ?
 C2 C16 1.378(9) . ?
 C2 C25 1.367(9) . ?
 C7 H7 0.9500 . ?
 C7 C31 1.384(7) . ?
 C12 C13 1.394(7) . ?
 C12 C17 1.408(7) . ?
 C10 H10 0.9500 . ?
 C10 C41 1.386(8) . ?
 C11 C19 1.404(7) . ?
 C11 C35 1.414(8) . ?
 C13 H13 0.9500 . ?
 C13 C51 1.399(7) . ?
 C14 C36 1.406(7) . ?
 C14 C1 1.382(7) . ?
 C18 C20 1.400(9) . ?
 C18 C47 1.382(8) . ?
 C16 H16 0.9500 . ?
 C16 C36 1.392(7) . ?
 C17 H17 0.9500 . ?
 C17 C48 1.386(7) . ?
 C19 H19 0.9500 . ?
 C19 C21 1.401(7) . ?
 C21 H21 0.9500 . ?
 C21 C24 1.370(9) . ?
 C8 H8 0.9500 . ?
 C8 C26 1.387(7) . ?
 C27 H27 0.9500 . ?
 C27 C32 1.389(7) . ?
 C28 C43 1.387(7) . ?
 C20 H20 0.9500 . ?
 C20 C44 1.404(8) . ?
 C32 H32 0.9500 . ?
 C35 H35 0.9500 . ?
 C35 C22 1.383(8) . ?
 C36 H36 0.9500 . ?
 C39 H39 0.9500 . ?
 C1 H1 0.9500 . ?
 C1 C25 1.397(7) . ?
 C31 H31 0.9500 . ?
 C31 C26 1.390(7) . ?
 C34 C40 1.409(7) . ?
 C34 C38 1.388(8) . ?
 C58 H58A 0.9900 . ?
 C58 H58B 0.9900 . ?
 C58 C59 1.469(9) . ?
 C58 C57 1.499(11) . ?
 C51 H51 0.9500 . ?
 C51 C49 1.385(9) . ?
 C26 H26 0.9500 . ?
 C42 H42 0.9500 . ?
 C42 C41 1.383(9) . ?
 C42 C43 1.390(8) . ?
 C40 H40 0.9500 . ?
 C40 C64 1.401(9) . ?
 C61 H61A 0.9900 . ?
 C61 H61B 0.9900 . ?
 C61 C62 1.530(9) . ?
 C22 H22 0.9500 . ?
 C22 C24 1.400(9) . ?
 C41 H41 0.9500 . ?
 C38 H38 0.9500 . ?
 C38 C66 1.390(8) . ?
 C54 H54A 0.9900 . ?
 C54 H54B 0.9900 . ?
 C54 C55 1.495(8) . ?
 C54 C53 1.536(8) . ?
 C59 H59A 0.9900 . ?
 C59 H59B 0.9900 . ?
 C55 H55A 0.9900 . ?
 C55 H55B 0.9900 . ?
 C49 H49 0.9500 . ?
 C49 C48 1.372(8) . ?
 C48 H48 0.9500 . ?
 C25 H25 0.9500 . ?
 C43 H43 0.9500 . ?
 C24 H24 0.9500 . ?
 C53 H53A 0.9900 . ?
 C53 H53B 0.9900 . ?
 C53 C52 1.521(10) . ?
 C56 H56A 0.9900 . ?
 C56 H56B 0.9900 . ?
 C56 C57 1.500(10) . ?
 C47 H47 0.9500 . ?
 C47 C45 1.419(9) . ?
 C45 H45 0.9500 . ?
 C45 C50 1.369(13) . ?
 C44 H44 0.9500 . ?
 C44 C50 1.378(12) . ?
 C62 H62A 0.9900 . ?
 C62 H62B 0.9900 . ?
 C62 C63 1.547(10) . ?
 C52 H52A 0.9900 . ?
 C52 H52B 0.9900 . ?
 C57 H57A 0.9900 . ?
 C57 H57B 0.9900 . ?
 C60 H60A 0.9900 . ?
 C60 H60B 0.9900 . ?
 C60 C63 1.386(11) . ?
 C50 H50 0.9500 . ?
 C63 H63A 0.9900 . ?
 C63 H63B 0.9900 . ?
 C66 H66 0.9500 . ?
 C66 C65 1.376(9) . ?
 C65 H65 0.9500 . ?
 C65 C64 1.386(10) . ?
 C64 H64 0.9500 . ?
 O1 C71 1.434(6) . ?
 O1 C74 1.440(7) . ?
 C71 H71A 0.9900 . ?
 C71 H71B 0.9900 . ?
 C71 C72 1.512(8) . ?
 C73 H73A 0.9900 . ?
 C73 H73B 0.9900 . ?
 C73 C72 1.514(7) . ?
 C73 C74 1.514(8) . ?
 C72 H72A 0.9900 . ?
 C72 H72B 0.9900 . ?
 C74 H74A 0.9900 . ?
 C74 H74B 0.9900 . ?

loop_
  _geom_angle_atom_site_label_1
  _geom_angle_atom_site_label_2
  _geom_angle_atom_site_label_3
  _geom_angle
  _geom_angle_site_symmetry_1
  _geom_angle_site_symmetry_3
  _geom_angle_publ_flag
 O10 Tb2 O4 101.21(13) . . ?
 O10 Tb2 O7 163.96(12) . . ?
 O10 Tb2 O8 87.97(12) . . ?
 O10 Tb2 O48 86.11(12) . . ?
 O17 Tb2 O10 101.76(12) . . ?
 O17 Tb2 O4 101.16(14) . . ?
 O17 Tb2 O7 86.92(13) . . ?
 O17 Tb2 O8 166.54(13) . . ?
 O17 Tb2 O48 90.46(15) . . ?
 O4 Tb2 O7 90.12(14) . . ?
 O4 Tb2 O8 85.81(13) . . ?
 O4 Tb2 O48 164.57(15) . . ?
 O7 Tb2 O8 81.52(12) . . ?
 O7 Tb2 O48 80.30(13) . . ?
 O48 Tb2 O8 80.86(14) . . ?
 O10 Si2 C15 110.39(19) . . ?
 O10 Si2 C30 111.2(2) . . ?
 O10 Si2 C14 111.7(2) . . ?
 C30 Si2 C15 110.1(2) . . ?
 C30 Si2 C14 106.4(2) . . ?
 C14 Si2 C15 106.8(2) . . ?
 O17 Si3 C12 111.15(19) . . ?
 O17 Si3 C18 110.7(2) . . ?
 O17 Si3 C28 109.7(2) . . ?
 C12 Si3 C28 107.0(2) . . ?
 C18 Si3 C12 106.7(2) . . ?
 C18 Si3 C28 111.6(2) . . ?
 Si2 O10 Tb2 171.5(2) . . ?
 Si3 O17 Tb2 174.8(2) . . ?
 O4 Si1 C4 110.48(19) . . ?
 O4 Si1 C11 110.4(2) . . ?
 O4 Si1 C34 113.0(2) . . ?
 C4 Si1 C34 105.9(2) . . ?
 C11 Si1 C4 109.9(2) . . ?
 C11 Si1 C34 107.0(2) . . ?
 C6 C3 H3 119.8 . . ?
 C37 C3 H3 119.8 . . ?
 C37 C3 C6 120.4(5) . . ?
 Si1 O4 Tb2 167.6(2) . . ?
 C3 C6 H6 120.4 . . ?
 C39 C6 C3 119.2(5) . . ?
 C39 C6 H6 120.4 . . ?
 C61 O7 Tb2 123.1(3) . . ?
 C60 O7 Tb2 132.0(4) . . ?
 C60 O7 C61 104.0(5) . . ?
 C59 O8 Tb2 124.0(3) . . ?
 C59 O8 C56 108.8(4) . . ?
 C56 O8 Tb2 123.5(3) . . ?
 C33 C15 Si2 123.3(4) . . ?
 C33 C15 C37 116.2(5) . . ?
 C37 C15 Si2 120.5(4) . . ?
 C29 C23 H23 119.9 . . ?
 C29 C23 C46 120.1(5) . . ?
 C46 C23 H23 119.9 . . ?
 C23 C29 H29 119.0 . . ?
 C23 C29 C30 122.1(5) . . ?
 C30 C29 H29 119.0 . . ?
 C29 C30 Si2 121.6(4) . . ?
 C29 C30 C27 116.5(4) . . ?
 C27 C30 Si2 121.9(4) . . ?
 C15 C33 H33 119.1 . . ?
 C39 C33 C15 121.8(5) . . ?
 C39 C33 H33 119.1 . . ?
 C3 C37 C15 122.1(4) . . ?
 C3 C37 H37 119.0 . . ?
 C15 C37 H37 119.0 . . ?
 C23 C46 H46 120.4 . . ?
 C32 C46 C23 119.1(5) . . ?
 C32 C46 H46 120.4 . . ?
 C55 O48 Tb2 128.1(3) . . ?
 C55 O48 C52 101.3(5) . . ?
 C52 O48 Tb2 129.9(3) . . ?
 C5 C4 Si1 119.8(4) . . ?
 C8 C4 Si1 123.2(3) . . ?
 C8 C4 C5 116.8(4) . . ?
 C4 C5 H5 119.1 . . ?
 C7 C5 C4 121.8(5) . . ?
 C7 C5 H5 119.1 . . ?
 C10 C9 H9 119.1 . . ?
 C28 C9 H9 119.1 . . ?
 C28 C9 C10 121.7(5) . . ?
 C16 C2 H2 120.0 . . ?
 C25 C2 H2 120.0 . . ?
 C25 C2 C16 120.0(5) . . ?
 C5 C7 H7 120.1 . . ?
 C31 C7 C5 119.8(4) . . ?
 C31 C7 H7 120.1 . . ?
 C13 C12 Si3 122.9(4) . . ?
 C13 C12 C17 117.2(4) . . ?
 C17 C12 Si3 119.9(4) . . ?
 C9 C10 H10 120.6 . . ?
 C41 C10 C9 118.8(5) . . ?
 C41 C10 H10 120.6 . . ?
 C19 C11 Si1 123.8(4) . . ?
 C19 C11 C35 116.8(5) . . ?
 C35 C11 Si1 119.4(4) . . ?
 C12 C13 H13 119.3 . . ?
 C12 C13 C51 121.4(5) . . ?
 C51 C13 H13 119.3 . . ?
 C36 C14 Si2 121.2(4) . . ?
 C1 C14 Si2 121.1(4) . . ?
 C1 C14 C36 117.6(5) . . ?
 C20 C18 Si3 122.7(4) . . ?
 C47 C18 Si3 119.9(5) . . ?
 C47 C18 C20 117.3(5) . . ?
 C2 C16 H16 119.8 . . ?
 C2 C16 C36 120.4(6) . . ?
 C36 C16 H16 119.8 . . ?
 C12 C17 H17 119.5 . . ?
 C48 C17 C12 121.0(5) . . ?
 C48 C17 H17 119.5 . . ?
 C11 C19 H19 119.2 . . ?
 C21 C19 C11 121.6(5) . . ?
 C21 C19 H19 119.2 . . ?
 C19 C21 H21 120.0 . . ?
 C24 C21 C19 120.1(5) . . ?
 C24 C21 H21 120.0 . . ?
 C4 C8 H8 118.9 . . ?
 C26 C8 C4 122.2(4) . . ?
 C26 C8 H8 118.9 . . ?
 C30 C27 H27 119.2 . . ?
 C32 C27 C30 121.6(5) . . ?
 C32 C27 H27 119.2 . . ?
 C9 C28 Si3 118.8(4) . . ?
 C43 C28 Si3 123.4(4) . . ?
 C43 C28 C9 117.8(5) . . ?
 C18 C20 H20 119.0 . . ?
 C18 C20 C44 122.0(7) . . ?
 C44 C20 H20 119.0 . . ?
 C46 C32 C27 120.6(5) . . ?
 C46 C32 H32 119.7 . . ?
 C27 C32 H32 119.7 . . ?
 C11 C35 H35 119.3 . . ?
 C22 C35 C11 121.4(5) . . ?
 C22 C35 H35 119.3 . . ?
 C14 C36 H36 119.8 . . ?
 C16 C36 C14 120.5(5) . . ?
 C16 C36 H36 119.8 . . ?
 C6 C39 C33 120.3(5) . . ?
 C6 C39 H39 119.9 . . ?
 C33 C39 H39 119.9 . . ?
 C14 C1 H1 119.2 . . ?
 C14 C1 C25 121.6(6) . . ?
 C25 C1 H1 119.2 . . ?
 C7 C31 H31 120.2 . . ?
 C7 C31 C26 119.6(5) . . ?
 C26 C31 H31 120.2 . . ?
 C40 C34 Si1 121.4(4) . . ?
 C38 C34 Si1 121.7(4) . . ?
 C38 C34 C40 116.8(5) . . ?
 H58A C58 H58B 109.1 . . ?
 C59 C58 H58A 111.1 . . ?
 C59 C58 H58B 111.1 . . ?
 C59 C58 C57 103.2(6) . . ?
 C57 C58 H58A 111.1 . . ?
 C57 C58 H58B 111.1 . . ?
 C13 C51 H51 120.0 . . ?
 C49 C51 C13 120.1(5) . . ?
 C49 C51 H51 120.0 . . ?
 C8 C26 C31 119.7(5) . . ?
 C8 C26 H26 120.2 . . ?
 C31 C26 H26 120.2 . . ?
 C41 C42 H42 120.2 . . ?
 C41 C42 C43 119.6(5) . . ?
 C43 C42 H42 120.2 . . ?
 C34 C40 H40 119.7 . . ?
 C64 C40 C34 120.5(6) . . ?
 C64 C40 H40 119.7 . . ?
 O7 C61 H61A 111.2 . . ?
 O7 C61 H61B 111.2 . . ?
 O7 C61 C62 102.8(5) . . ?
 H61A C61 H61B 109.1 . . ?
 C62 C61 H61A 111.2 . . ?
 C62 C61 H61B 111.2 . . ?
 C35 C22 H22 119.9 . . ?
 C35 C22 C24 120.2(6) . . ?
 C24 C22 H22 119.9 . . ?
 C10 C41 H41 119.7 . . ?
 C42 C41 C10 120.6(5) . . ?
 C42 C41 H41 119.7 . . ?
 C34 C38 H38 118.9 . . ?
 C34 C38 C66 122.2(5) . . ?
 C66 C38 H38 118.9 . . ?
 H54A C54 H54B 109.0 . . ?
 C55 C54 H54A 111.0 . . ?
 C55 C54 H54B 111.0 . . ?
 C55 C54 C53 103.9(5) . . ?
 C53 C54 H54A 111.0 . . ?
 C53 C54 H54B 111.0 . . ?
 O8 C59 C58 108.2(5) . . ?
 O8 C59 H59A 110.1 . . ?
 O8 C59 H59B 110.1 . . ?
 C58 C59 H59A 110.1 . . ?
 C58 C59 H59B 110.1 . . ?
 H59A C59 H59B 108.4 . . ?
 O48 C55 C54 106.6(5) . . ?
 O48 C55 H55A 110.4 . . ?
 O48 C55 H55B 110.4 . . ?
 C54 C55 H55A 110.4 . . ?
 C54 C55 H55B 110.4 . . ?
 H55A C55 H55B 108.6 . . ?
 C51 C49 H49 120.3 . . ?
 C48 C49 C51 119.4(5) . . ?
 C48 C49 H49 120.3 . . ?
 C17 C48 H48 119.5 . . ?
 C49 C48 C17 121.0(5) . . ?
 C49 C48 H48 119.5 . . ?
 C2 C25 C1 119.9(6) . . ?
 C2 C25 H25 120.0 . . ?
 C1 C25 H25 120.0 . . ?
 C28 C43 C42 121.4(5) . . ?
 C28 C43 H43 119.3 . . ?
 C42 C43 H43 119.3 . . ?
 C21 C24 C22 119.9(5) . . ?
 C21 C24 H24 120.1 . . ?
 C22 C24 H24 120.1 . . ?
 C54 C53 H53A 111.3 . . ?
 C54 C53 H53B 111.3 . . ?
 H53A C53 H53B 109.2 . . ?
 C52 C53 C54 102.5(5) . . ?
 C52 C53 H53A 111.3 . . ?
 C52 C53 H53B 111.3 . . ?
 O8 C56 H56A 110.8 . . ?
 O8 C56 H56B 110.8 . . ?
 O8 C56 C57 104.6(5) . . ?
 H56A C56 H56B 108.9 . . ?
 C57 C56 H56A 110.8 . . ?
 C57 C56 H56B 110.8 . . ?
 C18 C47 H47 119.6 . . ?
 C18 C47 C45 120.8(7) . . ?
 C45 C47 H47 119.6 . . ?
 C47 C45 H45 119.8 . . ?
 C50 C45 C47 120.5(7) . . ?
 C50 C45 H45 119.8 . . ?
 C20 C44 H44 120.3 . . ?
 C50 C44 C20 119.3(8) . . ?
 C50 C44 H44 120.3 . . ?
 C61 C62 H62A 111.3 . . ?
 C61 C62 H62B 111.3 . . ?
 C61 C62 C63 102.1(5) . . ?
 H62A C62 H62B 109.2 . . ?
 C63 C62 H62A 111.3 . . ?
 C63 C62 H62B 111.3 . . ?
 O48 C52 C53 104.0(5) . . ?
 O48 C52 H52A 111.0 . . ?
 O48 C52 H52B 111.0 . . ?
 C53 C52 H52A 111.0 . . ?
 C53 C52 H52B 111.0 . . ?
 H52A C52 H52B 109.0 . . ?
 C58 C57 C56 105.5(6) . . ?
 C58 C57 H57A 110.6 . . ?
 C58 C57 H57B 110.6 . . ?
 C56 C57 H57A 110.6 . . ?
 C56 C57 H57B 110.6 . . ?
 H57A C57 H57B 108.8 . . ?
 O7 C60 H60A 109.9 . . ?
 O7 C60 H60B 109.9 . . ?
 H60A C60 H60B 108.3 . . ?
 C63 C60 O7 108.8(7) . . ?
 C63 C60 H60A 109.9 . . ?
 C63 C60 H60B 109.9 . . ?
 C45 C50 C44 120.1(6) . . ?
 C45 C50 H50 120.0 . . ?
 C44 C50 H50 120.0 . . ?
 C62 C63 H63A 110.7 . . ?
 C62 C63 H63B 110.7 . . ?
 C60 C63 C62 105.1(6) . . ?
 C60 C63 H63A 110.7 . . ?
 C60 C63 H63B 110.7 . . ?
 H63A C63 H63B 108.8 . . ?
 C38 C66 H66 119.6 . . ?
 C65 C66 C38 120.9(6) . . ?
 C65 C66 H66 119.6 . . ?
 C66 C65 H65 120.8 . . ?
 C66 C65 C64 118.3(6) . . ?
 C64 C65 H65 120.8 . . ?
 C40 C64 H64 119.4 . . ?
 C65 C64 C40 121.2(5) . . ?
 C65 C64 H64 119.4 . . ?
 C71 O1 C74 108.6(4) . . ?
 O1 C71 H71A 110.2 . . ?
 O1 C71 H71B 110.2 . . ?
 O1 C71 C72 107.4(4) . . ?
 H71A C71 H71B 108.5 . . ?
 C72 C71 H71A 110.2 . . ?
 C72 C71 H71B 110.2 . . ?
 H73A C73 H73B 109.2 . . ?
 C72 C73 H73A 111.4 . . ?
 C72 C73 H73B 111.4 . . ?
 C74 C73 H73A 111.4 . . ?
 C74 C73 H73B 111.4 . . ?
 C74 C73 C72 101.9(5) . . ?
 C71 C72 C73 102.4(4) . . ?
 C71 C72 H72A 111.3 . . ?
 C71 C72 H72B 111.3 . . ?
 C73 C72 H72A 111.3 . . ?
 C73 C72 H72B 111.3 . . ?
 H72A C72 H72B 109.2 . . ?
 O1 C74 C73 106.1(4) . . ?
 O1 C74 H74A 110.5 . . ?
 O1 C74 H74B 110.5 . . ?
 C73 C74 H74A 110.5 . . ?
 C73 C74 H74B 110.5 . . ?
 H74A C74 H74B 108.7 . . ?

loop_
  _geom_torsion_atom_site_label_1
  _geom_torsion_atom_site_label_2
  _geom_torsion_atom_site_label_3
  _geom_torsion_atom_site_label_4
  _geom_torsion
  _geom_torsion_site_symmetry_1
  _geom_torsion_site_symmetry_2
  _geom_torsion_site_symmetry_3
  _geom_torsion_site_symmetry_4
  _geom_torsion_publ_flag
 Tb2 O7 C61 C62 -129.7(5) . . . . ?
 Tb2 O7 C60 C63 128.0(7) . . . . ?
 Tb2 O8 C59 C58 167.4(4) . . . . ?
 Tb2 O8 C56 C57 -147.6(5) . . . . ?
 Tb2 O48 C55 C54 146.4(4) . . . . ?
 Tb2 O48 C52 C53 -143.0(4) . . . . ?
 Si2 C15 C33 C39 -179.1(4) . . . . ?
 Si2 C15 C37 C3 178.8(5) . . . . ?
 Si2 C30 C27 C32 -179.1(4) . . . . ?
 Si2 C14 C36 C16 -178.5(4) . . . . ?
 Si2 C14 C1 C25 178.4(4) . . . . ?
 Si3 C12 C13 C51 -175.2(4) . . . . ?
 Si3 C12 C17 C48 175.3(4) . . . . ?
 Si3 C18 C20 C44 -177.2(5) . . . . ?
 Si3 C18 C47 C45 176.6(5) . . . . ?
 Si3 C28 C43 C42 176.8(4) . . . . ?
 O10 Si2 C15 C33 161.1(4) . . . . ?
 O10 Si2 C15 C37 -18.3(4) . . . . ?
 O10 Si2 C30 C29 -5.7(5) . . . . ?
 O10 Si2 C30 C27 175.0(4) . . . . ?
 O10 Si2 C14 C36 99.1(4) . . . . ?
 O10 Si2 C14 C1 -79.1(4) . . . . ?
 O17 Si3 C12 C13 102.8(4) . . . . ?
 O17 Si3 C12 C17 -73.1(4) . . . . ?
 O17 Si3 C18 C20 158.1(4) . . . . ?
 O17 Si3 C18 C47 -19.2(5) . . . . ?
 O17 Si3 C28 C9 -17.9(4) . . . . ?
 O17 Si3 C28 C43 164.1(4) . . . . ?
 Si1 C4 C5 C7 -175.7(4) . . . . ?
 Si1 C4 C8 C26 175.1(5) . . . . ?
 Si1 C11 C19 C21 179.5(4) . . . . ?
 Si1 C11 C35 C22 180.0(5) . . . . ?
 Si1 C34 C40 C64 179.0(4) . . . . ?
 Si1 C34 C38 C66 -179.0(4) . . . . ?
 C3 C6 C39 C33 0.3(9) . . . . ?
 O4 Si1 C4 C5 -14.1(5) . . . . ?
 O4 Si1 C4 C8 170.5(5) . . . . ?
 O4 Si1 C11 C19 141.5(4) . . . . ?
 O4 Si1 C11 C35 -37.8(5) . . . . ?
 O4 Si1 C34 C40 -70.0(4) . . . . ?
 O4 Si1 C34 C38 108.4(4) . . . . ?
 C6 C3 C37 C15 0.9(10) . . . . ?
 O7 C61 C62 C63 -26.1(9) . . . . ?
 O7 C60 C63 C62 22.3(12) . . . . ?
 O8 C56 C57 C58 -26.6(9) . . . . ?
 C15 Si2 C30 C29 -128.4(4) . . . . ?
 C15 Si2 C30 C27 52.3(4) . . . . ?
 C15 Si2 C14 C36 -140.1(4) . . . . ?
 C15 Si2 C14 C1 41.7(4) . . . . ?
 C15 C33 C39 C6 -0.1(8) . . . . ?
 C23 C29 C30 Si2 179.0(4) . . . . ?
 C23 C29 C30 C27 -1.6(7) . . . . ?
 C23 C46 C32 C27 0.8(9) . . . . ?
 C29 C23 C46 C32 -0.8(8) . . . . ?
 C29 C30 C27 C32 1.6(7) . . . . ?
 C30 Si2 C15 C33 -75.7(4) . . . . ?
 C30 Si2 C15 C37 104.9(4) . . . . ?
 C30 Si2 C14 C36 -22.5(5) . . . . ?
 C30 Si2 C14 C1 159.3(4) . . . . ?
 C30 C27 C32 C46 -1.2(8) . . . . ?
 C33 C15 C37 C3 -0.6(8) . . . . ?
 C37 C3 C6 C39 -0.7(10) . . . . ?
 C37 C15 C33 C39 0.3(7) . . . . ?
 C46 C23 C29 C30 1.3(8) . . . . ?
 C4 Si1 O4 Tb2 -43.4(11) . . . . ?
 C4 Si1 C11 C19 -96.4(4) . . . . ?
 C4 Si1 C11 C35 84.3(4) . . . . ?
 C4 Si1 C34 C40 168.9(4) . . . . ?
 C4 Si1 C34 C38 -12.7(4) . . . . ?
 C4 C5 C7 C31 0.4(8) . . . . ?
 C4 C8 C26 C31 0.4(9) . . . . ?
 C5 C4 C8 C26 -0.4(8) . . . . ?
 C5 C7 C31 C26 -0.5(8) . . . . ?
 C9 C10 C41 C42 -1.6(8) . . . . ?
 C9 C28 C43 C42 -1.2(7) . . . . ?
 C2 C16 C36 C14 -0.5(8) . . . . ?
 C7 C31 C26 C8 0.1(9) . . . . ?
 C12 Si3 C18 C20 37.0(5) . . . . ?
 C12 Si3 C18 C47 -140.2(5) . . . . ?
 C12 Si3 C28 C9 102.7(4) . . . . ?
 C12 Si3 C28 C43 -75.2(4) . . . . ?
 C12 C13 C51 C49 -0.4(9) . . . . ?
 C12 C17 C48 C49 0.4(9) . . . . ?
 C10 C9 C28 Si3 -177.7(4) . . . . ?
 C10 C9 C28 C43 0.3(7) . . . . ?
 C11 Si1 O4 Tb2 78.4(11) . . . . ?
 C11 Si1 C4 C5 -136.1(4) . . . . ?
 C11 Si1 C4 C8 48.5(5) . . . . ?
 C11 Si1 C34 C40 51.7(4) . . . . ?
 C11 Si1 C34 C38 -130.0(4) . . . . ?
 C11 C19 C21 C24 1.3(8) . . . . ?
 C11 C35 C22 C24 -0.2(9) . . . . ?
 C13 C12 C17 C48 -0.8(8) . . . . ?
 C13 C51 C49 C48 0.0(9) . . . . ?
 C14 Si2 C15 C33 39.4(5) . . . . ?
 C14 Si2 C15 C37 -139.9(4) . . . . ?
 C14 Si2 C30 C29 116.2(4) . . . . ?
 C14 Si2 C30 C27 -63.1(4) . . . . ?
 C14 C1 C25 C2 0.6(8) . . . . ?
 C18 Si3 C12 C13 -136.4(4) . . . . ?
 C18 Si3 C12 C17 47.7(5) . . . . ?
 C18 Si3 C28 C9 -140.9(4) . . . . ?
 C18 Si3 C28 C43 41.1(5) . . . . ?
 C18 C20 C44 C50 1.5(9) . . . . ?
 C18 C47 C45 C50 -0.1(11) . . . . ?
 C16 C2 C25 C1 -1.3(8) . . . . ?
 C17 C12 C13 C51 0.8(8) . . . . ?
 C19 C11 C35 C22 0.6(8) . . . . ?
 C19 C21 C24 C22 -0.9(8) . . . . ?
 C8 C4 C5 C7 0.0(8) . . . . ?
 C28 Si3 C12 C13 -16.9(5) . . . . ?
 C28 Si3 C12 C17 167.2(4) . . . . ?
 C28 Si3 C18 C20 -79.5(5) . . . . ?
 C28 Si3 C18 C47 103.2(5) . . . . ?
 C28 C9 C10 C41 1.0(8) . . . . ?
 C20 C18 C47 C45 -0.8(9) . . . . ?
 C20 C44 C50 C45 -2.4(11) . . . . ?
 C35 C11 C19 C21 -1.1(7) . . . . ?
 C35 C22 C24 C21 0.3(9) . . . . ?
 C36 C14 C1 C25 0.1(7) . . . . ?
 C1 C14 C36 C16 -0.2(7) . . . . ?
 C34 Si1 O4 Tb2 -161.9(10) . . . . ?
 C34 Si1 C4 C5 108.6(4) . . . . ?
 C34 Si1 C4 C8 -66.7(5) . . . . ?
 C34 Si1 C11 C19 18.2(5) . . . . ?
 C34 Si1 C11 C35 -161.1(4) . . . . ?
 C34 C40 C64 C65 -0.5(7) . . . . ?
 C34 C38 C66 C65 0.4(8) . . . . ?
 C51 C49 C48 C17 0.0(9) . . . . ?
 C40 C34 C38 C66 -0.6(7) . . . . ?
 C61 O7 C60 C63 -40.6(10) . . . . ?
 C61 C62 C63 C60 3.0(11) . . . . ?
 C41 C42 C43 C28 0.6(9) . . . . ?
 C38 C34 C40 C64 0.6(7) . . . . ?
 C38 C66 C65 C64 -0.2(8) . . . . ?
 C54 C53 C52 O48 -32.1(8) . . . . ?
 C59 O8 C56 C57 11.3(8) . . . . ?
 C59 C58 C57 C56 31.5(9) . . . . ?
 C55 O48 C52 C53 46.3(7) . . . . ?
 C55 C54 C53 C52 6.2(7) . . . . ?
 C25 C2 C16 C36 1.2(8) . . . . ?
 C43 C42 C41 C10 0.8(9) . . . . ?
 C53 C54 C55 O48 22.2(7) . . . . ?
 C56 O8 C59 C58 8.6(8) . . . . ?
 C47 C18 C20 C44 0.1(9) . . . . ?
 C47 C45 C50 C44 1.8(12) . . . . ?
 C52 O48 C55 C54 -42.8(7) . . . . ?
 C57 C58 C59 O8 -24.8(8) . . . . ?
 C60 O7 C61 C62 40.2(8) . . . . ?
 C66 C65 C64 C40 0.3(8) . . . . ?
 O1 C71 C72 C73 26.4(6) . . . . ?
 C71 O1 C74 C73 -17.7(6) . . . . ?
 C72 C73 C74 O1 33.5(6) . . . . ?
 C74 O1 C71 C72 -5.7(6) . . . . ?
 C74 C73 C72 C71 -35.7(6) . . . . ?

_shelx_res_file
;
    20210522_0427_tbiv_thf_0m.res created by SHELXL-2014/7

TITL 20210522_0427_TbIV_THF_0m in P21 #4
REM reset to P21 #4
CELL 0.71073 14.3482 16.4376 14.5578 90 113.801 90
ZERR 2 0.0007 0.0008 0.0007 0 0.002 0
LATT -1
SYMM -X,0.5+Y,-Z
SFAC C H O Si Tb
UNIT 140 154 14 6 2
SIMU 0.01 0.01 2 C62 C61 O7 C60 C63
SIMU 0.01 0.01 2 C50 C44 C45 C47 C18 C20
ISOR 0.01 0.02 C50 C45 C47 C18 C20 C44

L.S. 10 0 0
PLAN  99
SIZE 0.05 0.1 0.1
TEMP -173.19
CONF
MORE -1
BOND $H
fmap 2 53
acta
TWIN -1 0 0 0 -1 0 0 0 -1 2
REM <olex2.extras>
REM <HklSrc "%.\\20210522_0427_TbIV_THF_0m.hkl">
REM </olex2.extras>

WGHT    0.021200
BASF   1.01214
FVAR       0.35325
TB2   5   -0.809897   -0.186100   -0.707039    11.00000    0.02354    0.01572 =
         0.01550    0.00018    0.00717    0.00116
SI2   4   -0.774419   -0.113431   -0.452574    11.00000    0.02038    0.01856 =
         0.01553    0.00036    0.00762    0.00007
SI3   4   -0.662242   -0.025571   -0.770985    11.00000    0.02430    0.02026 =
         0.01831   -0.00112    0.01039   -0.00074
O10   3   -0.782065   -0.150027   -0.556962    11.00000    0.02665    0.02378 =
         0.02008    0.00062    0.01011   -0.00169
O17   3   -0.728700   -0.095208   -0.749653    11.00000    0.03107    0.02434 =
         0.02374    0.00205    0.01581   -0.00140
SI1   4   -1.068334   -0.097356   -0.844498    11.00000    0.02221    0.01967 =
         0.02206   -0.00321    0.00437    0.00193
C3    1   -1.072404   -0.176294   -0.504429    11.00000    0.02634    0.03490 =
         0.03397    0.00660    0.00855   -0.00142
AFIX  43
H3    2   -1.131612   -0.191633   -0.561261    11.00000   -1.20000
AFIX   0
O4    3   -0.964155   -0.146192   -0.786795    11.00000    0.02500    0.02377 =
         0.02772   -0.00434    0.00291    0.00157
C6    1   -1.075576   -0.172509   -0.409947    11.00000    0.02613    0.02521 =
         0.04490    0.00730    0.02005    0.00166
AFIX  43
H6    2   -1.136772   -0.184614   -0.402252    11.00000   -1.20000
AFIX   0
O7    3   -0.819285   -0.262232   -0.854461    11.00000    0.07007    0.01980 =
         0.02604   -0.00476    0.02544   -0.00349
O8    3   -0.885271   -0.313772   -0.676113    11.00000    0.03103    0.02417 =
         0.02907    0.00446    0.00687   -0.00469
C15   1   -0.894434   -0.136049   -0.433668    11.00000    0.02326    0.01601 =
         0.02407    0.00012    0.00943   -0.00021
C23   1   -0.716921    0.123128   -0.518271    11.00000    0.02527    0.02651 =
         0.03194    0.00477    0.01144   -0.00065
AFIX  43
H23   2   -0.706399    0.149383   -0.571441    11.00000   -1.20000
AFIX   0
C29   1   -0.732907    0.040185   -0.521599    11.00000    0.02271    0.02558 =
         0.02196   -0.00203    0.01036   -0.00234
AFIX  43
H29   2   -0.731755    0.010111   -0.576857    11.00000   -1.20000
AFIX   0
C30   1   -0.750798   -0.001085   -0.445976    11.00000    0.01751    0.02201 =
         0.02160   -0.00090    0.00502    0.00113
C33   1   -0.899889   -0.133013   -0.339548    11.00000    0.02773    0.02655 =
         0.02411   -0.00169    0.01211   -0.00052
AFIX  43
H33   2   -0.840902   -0.118206   -0.282182    11.00000   -1.20000
AFIX   0
C37   1   -0.984759   -0.158093   -0.515706    11.00000    0.02598    0.02879 =
         0.02126    0.00369    0.00807    0.00221
AFIX  43
H37   2   -0.984637   -0.160355   -0.580864    11.00000   -1.20000
AFIX   0
C46   1   -0.716179    0.168556   -0.436870    11.00000    0.03242    0.01905 =
         0.04193    0.00141    0.01242   -0.00032
AFIX  43
H46   2   -0.704338    0.225552   -0.433846    11.00000   -1.20000
AFIX   0
O48   3   -0.653711   -0.267911   -0.631164    11.00000    0.05283    0.05378 =
         0.02928    0.01530    0.02463    0.03013
C4    1   -1.068242    0.000488   -0.777026    11.00000    0.02262    0.01988 =
         0.02462   -0.00395    0.00855   -0.00229
C5    1   -0.995677    0.012613   -0.678857    11.00000    0.01922    0.02352 =
         0.02688   -0.00149    0.01255    0.00080
AFIX  43
H5    2   -0.944313   -0.027267   -0.649187    11.00000   -1.20000
AFIX   0
C9    1   -0.820437    0.080763   -0.778237    11.00000    0.02593    0.02868 =
         0.02069    0.00013    0.01051   -0.00251
AFIX  43
H9    2   -0.857003    0.031575   -0.783471    11.00000   -1.20000
AFIX   0
C2    1   -0.503183   -0.230393   -0.182419    11.00000    0.03450    0.05295 =
         0.01945    0.00096    0.00373    0.02480
AFIX  43
H2    2   -0.448494   -0.254080   -0.127336    11.00000   -1.20000
AFIX   0
C7    1   -0.996795    0.081225   -0.623844    11.00000    0.02522    0.02723 =
         0.02381   -0.00545    0.01107   -0.00194
AFIX  43
H7    2   -0.946396    0.088093   -0.557616    11.00000   -1.20000
AFIX   0
C12   1   -0.661279   -0.037628   -0.899165    11.00000    0.02366    0.02324 =
         0.02538   -0.00478    0.01425   -0.00825
C10   1   -0.868887    0.154817   -0.780533    11.00000    0.03089    0.03157 =
         0.03375    0.00780    0.01782    0.00368
AFIX  43
H10   2   -0.937166    0.156166   -0.786128    11.00000   -1.20000
AFIX   0
C11   1   -1.086301   -0.075059   -0.977494    11.00000    0.02695    0.02055 =
         0.02528   -0.00194    0.01066    0.00695
C13   1   -0.720054    0.010506   -0.980903    11.00000    0.02686    0.03878 =
         0.02422   -0.00215    0.01188    0.00073
AFIX  43
H13   2   -0.758727    0.054034   -0.971253    11.00000   -1.20000
AFIX   0
C14   1   -0.665738   -0.159598   -0.342919    11.00000    0.02563    0.02568 =
         0.01650    0.00080    0.01137    0.00539
C18   1   -0.526036   -0.031302   -0.678031    11.00000    0.03049    0.02678 =
         0.03190   -0.00709    0.00782   -0.00063
C16   1   -0.491650   -0.154817   -0.217439    11.00000    0.02588    0.04472 =
         0.02929   -0.01010    0.00637    0.01109
AFIX  43
H16   2   -0.428472   -0.127002   -0.187181    11.00000   -1.20000
AFIX   0
C17   1   -0.604348   -0.100732   -0.917044    11.00000    0.03407    0.02742 =
         0.03163   -0.00071    0.01850   -0.00106
AFIX  43
H17   2   -0.562731   -0.134338   -0.862939    11.00000   -1.20000
AFIX   0
C19   1   -1.180874   -0.078374   -1.059988    11.00000    0.02709    0.02271 =
         0.02988   -0.00130    0.00946    0.00455
AFIX  43
H19   2   -1.239826   -0.093025   -1.049398    11.00000   -1.20000
AFIX   0
C21   1   -1.190474   -0.060618   -1.157517    11.00000    0.03300    0.02472 =
         0.03112   -0.00242    0.01059    0.00470
AFIX  43
H21   2   -1.255585   -0.062203   -1.211836    11.00000   -1.20000
AFIX   0
C8    1   -1.141586    0.060474   -0.816880    11.00000    0.02723    0.03185 =
         0.02587   -0.00700    0.00208    0.00254
AFIX  43
H8    2   -1.191580    0.054236   -0.883417    11.00000   -1.20000
AFIX   0
C27   1   -0.748954    0.046178   -0.364654    11.00000    0.02884    0.02734 =
         0.02379    0.00033    0.01095    0.00315
AFIX  43
H27   2   -0.758972    0.020374   -0.310951    11.00000   -1.20000
AFIX   0
C28   1   -0.719817    0.077061   -0.768466    11.00000    0.03158    0.02386 =
         0.01730    0.00190    0.01307    0.00128
C20   1   -0.445599    0.002001   -0.696797    11.00000    0.02900    0.05107 =
         0.04105   -0.01693    0.01153   -0.00245
AFIX  43
H20   2   -0.460413    0.030790   -0.757674    11.00000   -1.20000
AFIX   0
C32   1   -0.732840    0.129638   -0.361041    11.00000    0.03336    0.02705 =
         0.03382   -0.00795    0.01245    0.00193
AFIX  43
H32   2   -0.733310    0.160155   -0.305811    11.00000   -1.20000
AFIX   0
C35   1   -1.000819   -0.054395   -0.997814    11.00000    0.02947    0.03698 =
         0.03774   -0.00841    0.01220   -0.00201
AFIX  43
H35   2   -0.935404   -0.052004   -0.944022    11.00000   -1.20000
AFIX   0
C36   1   -0.572003   -0.118975   -0.296881    11.00000    0.02790    0.02232 =
         0.02887   -0.00476    0.01027    0.00383
AFIX  43
H36   2   -0.563437   -0.066679   -0.320158    11.00000   -1.20000
AFIX   0
C39   1   -0.988921   -0.151015   -0.328030    11.00000    0.03445    0.03057 =
         0.03045    0.00165    0.02181    0.00194
AFIX  43
H39   2   -0.990176   -0.148517   -0.263343    11.00000   -1.20000
AFIX   0
C1    1   -0.674369   -0.235638   -0.306631    11.00000    0.03179    0.03133 =
         0.02070    0.00074    0.01200    0.00266
AFIX  43
H1    2   -0.736904   -0.264371   -0.336580    11.00000   -1.20000
AFIX   0
C31   1   -1.071521    0.139669   -0.665668    11.00000    0.02935    0.02449 =
         0.03190   -0.00761    0.01423   -0.00116
AFIX  43
H31   2   -1.072959    0.186586   -0.628155    11.00000   -1.20000
AFIX   0
C34   1   -1.184688   -0.155558   -0.851443    11.00000    0.02361    0.02443 =
         0.02099    0.00327    0.00149   -0.00045
C58   1   -0.915093   -0.421869   -0.584362    11.00000    0.05461    0.03765 =
         0.03992    0.00348    0.02694   -0.00543
AFIX  23
H58A  2   -0.908965   -0.431294   -0.514985    11.00000   -1.20000
H58B  2   -0.907775   -0.474423   -0.614007    11.00000   -1.20000
AFIX   0
C51   1   -0.723287   -0.003942   -1.076852    11.00000    0.03344    0.05702 =
         0.02387    0.00400    0.01292    0.00079
AFIX  43
H51   2   -0.764202    0.029414   -1.131579    11.00000   -1.20000
AFIX   0
C26   1   -1.144419    0.129274   -0.762877    11.00000    0.03309    0.02771 =
         0.03382   -0.00273    0.01043    0.00886
AFIX  43
H26   2   -1.195946    0.169092   -0.792208    11.00000   -1.20000
AFIX   0
C42   1   -0.715360    0.224344   -0.763828    11.00000    0.04768    0.02063 =
         0.05682    0.00456    0.03387   -0.00084
AFIX  43
H42   2   -0.678949    0.273575   -0.758847    11.00000   -1.20000
AFIX   0
C40   1   -1.218777   -0.225342   -0.911998    11.00000    0.03743    0.02431 =
         0.03004    0.00259    0.00679    0.00198
AFIX  43
H40   2   -1.183520   -0.243434   -0.951175    11.00000   -1.20000
AFIX   0
C61   1   -0.815449   -0.224295   -0.941289    11.00000    0.07477    0.03659 =
         0.03352   -0.00578    0.03033   -0.01563
AFIX  23
H61A  2   -0.751340   -0.237732   -0.948226    11.00000   -1.20000
H61B  2   -0.821610   -0.164446   -0.938538    11.00000   -1.20000
AFIX   0
C22   1   -1.010413   -0.037594   -1.094316    11.00000    0.04144    0.04437 =
         0.04616   -0.00446    0.02722   -0.00571
AFIX  43
H22   2   -0.951906   -0.023721   -1.106109    11.00000   -1.20000
AFIX   0
C41   1   -0.815605    0.226376   -0.774503    11.00000    0.04393    0.02726 =
         0.04893    0.00871    0.03050    0.01075
AFIX  43
H41   2   -0.848210    0.277245   -0.777729    11.00000   -1.20000
AFIX   0
C38   1   -1.238994   -0.132842   -0.795364    11.00000    0.02814    0.02770 =
         0.03435    0.00139    0.00688   -0.00279
AFIX  43
H38   2   -1.217578   -0.086324   -0.753280    11.00000   -1.20000
AFIX   0
C54   1   -0.548706   -0.362449   -0.514034    11.00000    0.03600    0.04089 =
         0.03478    0.01068    0.01265    0.01336
AFIX  23
H54A  2   -0.589358   -0.399139   -0.490650    11.00000   -1.20000
H54B  2   -0.476662   -0.364308   -0.465392    11.00000   -1.20000
AFIX   0
C59   1   -0.839125   -0.362681   -0.586117    11.00000    0.05444    0.04534 =
         0.04046    0.02007    0.00771   -0.01163
AFIX  23
H59A  2   -0.817258   -0.327525   -0.525843    11.00000   -1.20000
H59B  2   -0.778530   -0.391370   -0.586292    11.00000   -1.20000
AFIX   0
C55   1   -0.589121   -0.277506   -0.526623    11.00000    0.03272    0.03693 =
         0.04066    0.00216    0.00265    0.00220
AFIX  23
H55A  2   -0.628420   -0.268789   -0.485055    11.00000   -1.20000
H55B  2   -0.532487   -0.237773   -0.505991    11.00000   -1.20000
AFIX   0
C49   1   -0.666876   -0.066844   -1.092116    11.00000    0.03461    0.05701 =
         0.02321   -0.01211    0.01501   -0.00704
AFIX  43
H49   2   -0.668854   -0.076853   -1.157149    11.00000   -1.20000
AFIX   0
C48   1   -0.608121   -0.114555   -1.012425    11.00000    0.03814    0.03678 =
         0.03751   -0.01026    0.02316   -0.00558
AFIX  43
H48   2   -0.569415   -0.157741   -1.022767    11.00000   -1.20000
AFIX   0
C25   1   -0.593350   -0.271271   -0.226970    11.00000    0.04859    0.03795 =
         0.03033    0.01284    0.02287    0.01948
AFIX  43
H25   2   -0.600903   -0.323859   -0.203778    11.00000   -1.20000
AFIX   0
C43   1   -0.668210    0.149856   -0.760432    11.00000    0.03602    0.02822 =
         0.04382    0.00452    0.02521    0.00021
AFIX  43
H43   2   -0.599154    0.148785   -0.752436    11.00000   -1.20000
AFIX   0
C24   1   -1.106077   -0.040969   -1.174663    11.00000    0.05163    0.03075 =
         0.03372   -0.00238    0.02344    0.00409
AFIX  43
H24   2   -1.112466   -0.029659   -1.240939    11.00000   -1.20000
AFIX   0
C53   1   -0.558856   -0.386283   -0.619704    11.00000    0.03990    0.05623 =
         0.03670   -0.00383    0.00923    0.01882
AFIX  23
H53A  2   -0.492828   -0.404650   -0.618921    11.00000   -1.20000
H53B  2   -0.610121   -0.429819   -0.648523    11.00000   -1.20000
AFIX   0
C56   1   -0.994093   -0.332507   -0.723686    11.00000    0.03337    0.03492 =
         0.06382    0.00540    0.00494   -0.01088
AFIX  23
H56A  2   -1.010296   -0.364140   -0.786126    11.00000   -1.20000
H56B  2   -1.035180   -0.282004   -0.740004    11.00000   -1.20000
AFIX   0
C47   1   -0.501504   -0.072585   -0.588580    11.00000    0.04762    0.02559 =
         0.04110    0.00867   -0.00530   -0.00913
AFIX  43
H47   2   -0.554232   -0.095352   -0.572990    11.00000   -1.20000
AFIX   0
C45   1   -0.398513   -0.081374   -0.519744    11.00000    0.06441    0.03521 =
         0.06123    0.00581   -0.01881   -0.00378
AFIX  43
H45   2   -0.382930   -0.109839   -0.458519    11.00000   -1.20000
AFIX   0
C44   1   -0.343689   -0.005881   -0.628327    11.00000    0.03640    0.06080 =
         0.06702   -0.03429    0.00987   -0.00004
AFIX  43
H44   2   -0.290614    0.018361   -0.642124    11.00000   -1.20000
AFIX   0
C62   1   -0.907665   -0.260861   -1.027201    11.00000    0.12462    0.03594 =
         0.03417   -0.00051    0.00533   -0.02325
AFIX  23
H62A  2   -0.893923   -0.268785   -1.088000    11.00000   -1.20000
H62B  2   -0.968767   -0.226174   -1.044119    11.00000   -1.20000
AFIX   0
C52   1   -0.593397   -0.307181   -0.677803    11.00000    0.07873    0.08995 =
         0.05041    0.02366    0.04211    0.04817
AFIX  23
H52A  2   -0.534233   -0.273134   -0.671598    11.00000   -1.20000
H52B  2   -0.634896   -0.317946   -0.749775    11.00000   -1.20000
AFIX   0
C57   1   -1.014422   -0.381795   -0.646983    11.00000    0.04122    0.07676 =
         0.12344    0.03695    0.04498   -0.00294
AFIX  23
H57A  2   -1.037142   -0.346324   -0.605021    11.00000   -1.20000
H57B  2   -1.067715   -0.423093   -0.680037    11.00000   -1.20000
AFIX   0
C60   1   -0.846862   -0.343226   -0.884757    11.00000    0.15739    0.04693 =
         0.05141   -0.01773    0.04725   -0.03853
AFIX  23
H60A  2   -0.786409   -0.374166   -0.881502    11.00000   -1.20000
H60B  2   -0.873842   -0.369571   -0.839383    11.00000   -1.20000
AFIX   0
C50   1   -0.321464   -0.049134   -0.540928    11.00000    0.04249    0.04466 =
         0.07596   -0.02172   -0.01748    0.01031
AFIX  43
H50   2   -0.252601   -0.056585   -0.495334    11.00000   -1.20000
AFIX   0
C63   1   -0.920591   -0.343246   -0.982255    11.00000    0.12886    0.04265 =
         0.05270    0.00125    0.00161   -0.03855
AFIX  23
H63A  2   -0.989551   -0.347806   -0.982647    11.00000   -1.20000
H63B  2   -0.909944   -0.389153   -1.020982    11.00000   -1.20000
AFIX   0
C66   1   -1.323671   -0.175913   -0.798755    11.00000    0.03089    0.04072 =
         0.04491    0.00464    0.01353    0.00086
AFIX  43
H66   2   -1.359015   -0.158151   -0.759518    11.00000   -1.20000
AFIX   0
C65   1   -1.357002   -0.243916   -0.858156    11.00000    0.03146    0.03923 =
         0.03947    0.01400    0.00344   -0.00677
AFIX  43
H65   2   -1.414734   -0.273440   -0.860220    11.00000   -1.20000
AFIX   0
C64   1   -1.304271   -0.268277   -0.914904    11.00000    0.04366    0.02635 =
         0.03232    0.00457   -0.00984   -0.00892
AFIX  43
H64   2   -1.326506   -0.314970   -0.956563    11.00000   -1.20000
AFIX   0

O1    3   -0.425999    0.142231   -1.102445    11.00000    0.05606    0.03900 =
         0.03461   -0.00118    0.02122    0.00057
C71   1   -0.405121    0.149281   -0.997772    11.00000    0.04197    0.03118 =
         0.02849   -0.00339    0.00717    0.00651
AFIX  23
H71A  2   -0.448176    0.192256   -0.987281    11.00000   -1.20000
H71B  2   -0.332745    0.163728   -0.959044    11.00000   -1.20000
AFIX   0
C73   1   -0.412860    0.009466   -1.036596    11.00000    0.03594    0.03319 =
         0.03621   -0.00871    0.01820   -0.00467
AFIX  23
H73A  2   -0.340090   -0.004926   -1.015017    11.00000   -1.20000
H73B  2   -0.453208   -0.040887   -1.044378    11.00000   -1.20000
AFIX   0
C72   1   -0.428487    0.067839   -0.963573    11.00000    0.03432    0.03690 =
         0.03156   -0.00486    0.01747    0.00239
AFIX  23
H72A  2   -0.499404    0.065749   -0.968773    11.00000   -1.20000
H72B  2   -0.381156    0.055920   -0.893544    11.00000   -1.20000
AFIX   0
C74   1   -0.451166    0.058813   -1.132522    11.00000    0.04525    0.04988 =
         0.03648   -0.01299    0.01819   -0.00901
AFIX  23
H74A  2   -0.417649    0.041037   -1.176708    11.00000   -1.20000
H74B  2   -0.525732    0.052305   -1.169187    11.00000   -1.20000
AFIX   0
HKLF 4

REM  20210522_0427_TbIV_THF_0m in P21 #4
REM R1 =  0.0327 for   12246 Fo > 4sig(Fo)  and  0.0391 for all   13513 data
REM    731 parameters refined using    103 restraints

END

WGHT      0.0200      0.0000

REM Highest difference peak  0.916,  deepest hole -0.880,  1-sigma level  0.076
Q1    1  -0.7766 -0.1852 -0.6431  11.00000  0.05    0.92
Q2    1  -0.8377 -0.1828 -0.7670  11.00000  0.05    0.90
Q3    1  -0.8154 -0.2377 -0.6961  11.00000  0.05    0.81
Q4    1  -0.8149 -0.1363 -0.6992  11.00000  0.05    0.75
Q5    1  -0.9184 -0.3203 -0.9037  11.00000  0.05    0.71
Q6    1  -0.6597 -0.3539 -0.6915  11.00000  0.05    0.64
Q7    1  -0.6546 -0.0181 -0.6993  11.00000  0.05    0.51
Q8    1  -0.7185 -0.1829 -0.6895  11.00000  0.05    0.50
Q9    1  -0.8982 -0.1853 -0.7284  11.00000  0.05    0.44
Q10   1  -0.8360 -0.2266 -1.0178  11.00000  0.05    0.42
Q11   1  -0.9356 -0.2856 -0.9439  11.00000  0.05    0.42
Q12   1  -0.7619 -0.0630 -0.4586  11.00000  0.05    0.39
Q13   1  -0.8523 -0.2792 -0.7396  11.00000  0.05    0.38
Q14   1  -0.8605 -0.2770 -1.0415  11.00000  0.05    0.36
Q15   1  -0.9141 -0.1816 -0.7870  11.00000  0.05    0.36
Q16   1  -0.7625 -0.1839 -0.7572  11.00000  0.05    0.36
Q17   1  -0.6789  0.0323 -0.7683  11.00000  0.05    0.33
Q18   1  -0.5027 -0.1828 -0.8205  11.00000  0.05    0.33
Q19   1  -0.7780 -0.1965 -0.5205  11.00000  0.05    0.33
Q20   1  -0.7951 -0.1855 -0.5757  11.00000  0.05    0.33
Q21   1  -0.6607 -0.2142 -0.6414  11.00000  0.05    0.33
Q22   1  -0.8545 -0.1839 -0.6646  11.00000  0.05    0.32
Q23   1  -0.8032 -0.0811 -0.7578  11.00000  0.05    0.32
Q24   1  -0.5035 -0.3114 -0.5040  11.00000  0.05    0.32
Q25   1  -0.8596 -0.1073 -0.7554  11.00000  0.05    0.31
Q26   1  -0.3204 -0.0596 -0.4875  11.00000  0.05    0.31
Q27   1  -0.9811 -0.1613 -0.8375  11.00000  0.05    0.30
Q28   1  -0.9526 -0.1775 -0.7251  11.00000  0.05    0.30
Q29   1  -0.7593 -0.2624 -0.9037  11.00000  0.05    0.30
Q30   1  -0.7666 -0.1095 -0.6566  11.00000  0.05    0.29
Q31   1  -0.8597 -0.0910 -1.0419  11.00000  0.05    0.29
Q32   1  -0.6372 -0.1840 -0.9365  11.00000  0.05    0.28
Q33   1  -0.8243 -0.1525 -1.0054  11.00000  0.05    0.28
Q34   1  -0.9560 -0.2412 -1.0806  11.00000  0.05    0.28
Q35   1  -0.6859 -0.1075 -0.4011  11.00000  0.05    0.28
Q36   1  -1.0234 -0.4038 -0.7191  11.00000  0.05    0.27
Q37   1  -1.2561 -0.1829 -0.7801  11.00000  0.05    0.27
Q38   1  -0.5767 -0.1852 -0.7864  11.00000  0.05    0.27
Q39   1  -0.5019 -0.2002 -0.8820  11.00000  0.05    0.27
Q40   1  -0.7247 -0.1795 -0.5662  11.00000  0.05    0.27
Q41   1  -0.8485 -0.1889 -0.8442  11.00000  0.05    0.27
Q42   1  -1.0200  0.0059 -0.6396  11.00000  0.05    0.27
Q43   1  -0.9939 -0.1058 -0.8156  11.00000  0.05    0.27
Q44   1  -1.1030 -0.0822 -0.9156  11.00000  0.05    0.26
Q45   1  -0.5418 -0.2739 -0.5683  11.00000  0.05    0.26
Q46   1  -0.7601 -0.0378 -1.0827  11.00000  0.05    0.26
Q47   1  -0.8004 -0.2934 -0.7579  11.00000  0.05    0.26
Q48   1  -0.9959  0.0612 -0.6643  11.00000  0.05    0.26
Q49   1  -0.7199 -0.1755 -0.4998  11.00000  0.05    0.26
Q50   1  -0.7596  0.0390 -0.4212  11.00000  0.05    0.26
Q51   1  -0.7006 -0.1561 -0.3812  11.00000  0.05    0.26
Q52   1  -0.8040 -0.1178 -0.5776  11.00000  0.05    0.26
Q53   1  -0.5824 -0.3165 -0.5587  11.00000  0.05    0.26
Q54   1  -1.2148 -0.1657 -0.8990  11.00000  0.05    0.25
Q55   1  -0.5772 -0.1031 -0.9628  11.00000  0.05    0.25
Q56   1  -0.6927 -0.0178 -0.8414  11.00000  0.05    0.25
Q57   1  -1.0809 -0.2812 -0.9367  11.00000  0.05    0.25
Q58   1  -0.9824 -0.4227 -0.6579  11.00000  0.05    0.25
Q59   1  -1.1794 -0.1810 -0.7213  11.00000  0.05    0.25
Q60   1  -0.5661 -0.1842 -0.8580  11.00000  0.05    0.24
Q61   1  -0.6909 -0.0566 -0.6584  11.00000  0.05    0.24
Q62   1  -0.4578 -0.1200 -0.9016  11.00000  0.05    0.24
Q63   1  -0.5762 -0.1882 -0.9804  11.00000  0.05    0.24
Q64   1  -0.8820 -0.1481 -0.5956  11.00000  0.05    0.24
Q65   1  -0.7016 -0.2188 -0.3772  11.00000  0.05    0.24
Q66   1  -0.8174 -0.0211 -0.8656  11.00000  0.05    0.24
Q67   1  -0.9262 -0.1251 -0.7923  11.00000  0.05    0.24
Q68   1  -0.4695 -0.0494 -0.6909  11.00000  0.05    0.24
Q69   1  -0.6166 -0.1830 -1.0624  11.00000  0.05    0.24
Q70   1  -0.9248 -0.1063 -1.0193  11.00000  0.05    0.24
Q71   1  -0.9600 -0.0592 -0.5000  11.00000  0.05    0.24
Q72   1  -0.7043 -0.2440 -0.5963  11.00000  0.05    0.24
Q73   1  -0.9759 -0.1912 -0.8565  11.00000  0.05    0.24
Q74   1  -0.8321 -0.0829 -0.7240  11.00000  0.05    0.23
Q75   1  -0.6190 -0.1597 -0.9954  11.00000  0.05    0.23
Q76   1  -1.0302 -0.1758 -0.3504  11.00000  0.05    0.23
Q77   1  -0.7567 -0.1141 -0.9156  11.00000  0.05    0.23
Q78   1  -0.7422 -0.1401 -0.5387  11.00000  0.05    0.23
Q79   1  -0.6972  0.0819 -0.3410  11.00000  0.05    0.23
Q80   1  -0.6580 -0.1561 -0.6422  11.00000  0.05    0.23
Q81   1  -0.9389 -0.2979 -1.0978  11.00000  0.05    0.23
Q82   1  -1.0787 -0.0384 -0.8011  11.00000  0.05    0.23
Q83   1  -0.6032 -0.2191 -0.5038  11.00000  0.05    0.23
Q84   1  -0.5187 -0.0972 -0.9049  11.00000  0.05    0.23
Q85   1  -0.4214  0.2595 -0.9786  11.00000  0.05    0.23
Q86   1  -0.6379 -0.1262 -0.9733  11.00000  0.05    0.23
Q87   1  -1.0389 -0.0619 -0.9845  11.00000  0.05    0.23
Q88   1  -0.8446 -0.0970 -0.8121  11.00000  0.05    0.23
Q89   1  -0.9667 -0.3947 -0.5950  11.00000  0.05    0.23
Q90   1  -0.7231 -0.0996 -0.6981  11.00000  0.05    0.23
Q91   1  -1.0328  0.0068 -0.7266  11.00000  0.05    0.22
Q92   1  -0.7180 -0.3793 -0.7556  11.00000  0.05    0.22
Q93   1  -0.7030 -0.1955 -0.7755  11.00000  0.05    0.22
Q94   1  -0.7601  0.2172 -0.7571  11.00000  0.05    0.22
Q95   1  -0.9178 -0.1664 -0.6426  11.00000  0.05    0.22
Q96   1  -0.4395 -0.0762 -0.4980  11.00000  0.05    0.22
Q97   1  -0.8969  0.0195 -0.6266  11.00000  0.05    0.22
Q98   1  -1.1452 -0.1099 -0.8573  11.00000  0.05    0.22
Q99   1  -0.6580 -0.1016 -1.0432  11.00000  0.05    0.22
;
_shelx_res_checksum                78050
_shelx_hkl_file
;
   2   0   0 1251.07   76.49
  -3   0   0  139.29   10.50
   3   0   0  135.49   10.80
   4   0   0  152.98   11.90
  -4   0   0  153.08   11.40
  -5   0   0 1348.27   74.89
   5   0   0 1318.37   75.39
   6   0   0  366.06   25.40
  -6   0   0  357.56   24.30
  -7   0   0  155.98   14.80
   7   0   0  168.08   16.10
   8   0   0 1304.97   84.79
  -8   0   0 1395.76   77.59
   9   0   0   12.70    7.80
  -9   0   0    9.40    6.70
  10   0   0  530.55   36.50
 -10   0   0  522.65   34.40
 -11   0   0  479.85   32.40
  11   0   0  477.65   34.90
 -12   0   0  237.18   20.30
  12   0   0  226.68   23.10
  13   0   0  295.27   27.50
 -13   0   0  322.57   24.60
  14   0   0   -4.40   10.00
 -14   0   0    6.90    8.30
 -14   0   0   -7.90    6.70
  15   0   0  288.87   28.20
 -15   0   0  289.57   23.40
 -15   0   0  240.78   22.40
 -16   0   0   59.89   11.40
 -16   0   0  104.19   14.80
  16   0   0   68.09   15.80
 -17   0   0   13.80    8.70
 -17   0   0   -1.20    8.00
  17   0   0   16.50   12.20
  -2  -1   0  673.73   39.40
   2  -1   0  624.34   38.90
   2   1   0  809.92   39.90
   3  -1   0 6943.91  366.16
   3   1   0 6120.79  364.76
  -4  -1   0 3916.61  226.28
   4  -1   0 3767.42  224.48
  -5  -1   0  121.99   11.00
   5  -1   0  100.99   10.70
  -5   1   0  126.99   10.70
   5   1   0  121.59   12.20
   6  -1   0  911.31   57.39
  -6  -1   0 1021.00   57.59
   6   1   0  978.70   58.59
  -6   1   0 1045.40   57.09
  -7  -1   0  528.95   33.30
   7  -1   0  541.95   34.00
  -7   1   0  520.95   32.70
   7   1   0  505.85   34.50
  -8  -1   0   39.20    8.10
   8  -1   0   30.40    9.30
  -8   1   0   38.80    7.80
   8   1   0   45.70    9.70
  -9  -1   0  377.16   29.70
   9  -1   0  435.86   31.50
  -9   1   0  532.95   30.50
   9   1   0  502.85   33.00
  10  -1   0   11.20    8.40
 -10  -1   0   16.60    8.60
 -10   1   0   13.60    7.00
  10   1   0    8.90    9.10
 -11  -1   0  253.97   20.80
  11  -1   0  269.77   23.40
  11   1   0  215.18   23.10
 -12  -1   0  514.55   33.60
  12  -1   0  509.15   35.90
  12   1   0  424.36   35.80
 -12   1   0  479.65   32.70
 -13  -1   0  107.49   15.00
  13  -1   0   67.39   14.10
 -13   1   0  102.59   14.00
  13   1   0   70.99   15.10
 -14  -1   0  175.88   18.60
 -14  -1   0  198.58   19.00
  14  -1   0  216.48   23.00
 -14   1   0  163.38   17.20
 -14   1   0  189.08   18.60
  14   1   0  168.98   23.20
 -15  -1   0   42.10   10.50
  15  -1   0   57.59   14.70
 -15  -1   0   31.10    9.80
 -15   1   0   57.29   10.70
 -15   1   0   45.50    9.70
  15   1   0   65.09   15.70
 -16  -1   0   -2.20   12.00
 -16  -1   0  -16.40   13.40
  16  -1   0   -6.10   10.40
 -16   1   0   17.60    8.40
 -16   1   0  -14.40    6.60
  16   1   0    0.90   11.00
  17  -1   0    8.00   11.50
 -17  -1   0   10.00    9.20
 -17  -1   0   31.90    9.60
 -17   1   0   27.60    9.40
 -17   1   0   56.09   11.90
  17   1   0   22.20   12.90
   0  -2   0 2585.04  134.39
   0   2   0 2162.48  133.69
   1  -2   0  757.12   40.40
  -1  -2   0  770.92   41.60
   1  -2   0  732.43   40.80
  -1   2   0  678.43   40.40
   1   2   0  768.52   41.50
  -1   2   0  744.33   40.70
   2  -2   0 1184.98   66.59
  -2  -2   0 1277.77   67.59
  -2   2   0 1258.17   66.59
   2   2   0 1136.29   67.39
   3  -2   0 1894.81  105.49
  -3  -2   0 1914.11  106.29
  -3   2   0 1969.90  105.39
   3   2   0 1934.91  106.59
   4  -2   0  471.65   28.10
  -4  -2   0  512.65   29.10
   4   2   0  469.85   29.40
  -4   2   0  450.75   27.70
  -5  -2   0 1907.31  102.59
   5  -2   0 1832.92  101.99
   5   2   0 1803.92  103.29
  -5   2   0 1809.32  101.49
  -6  -2   0  796.72   47.00
   6  -2   0  791.72   46.60
  -6   2   0  765.12   45.80
   6   2   0  785.72   48.20
  -7  -2   0 2604.84  135.99
   7  -2   0 2398.16  135.59
  -7   2   0 2454.55  134.79
   7   2   0 2287.57  136.79
   8  -2   0  965.60   59.49
  -8  -2   0 1069.59   59.79
   8   2   0  965.10   61.09
  -8   2   0 1036.70   58.69
  -9  -2   0   90.79   12.70
   9  -2   0   96.49   13.50
  -9   2   0  108.09   11.90
   9   2   0  107.49   14.90
  10  -2   0  695.23   46.20
 -10  -2   0  762.72   45.80
  10   2   0  693.63   47.90
 -10   2   0  770.32   44.90
 -11  -2   0   64.49   11.30
  11  -2   0   74.49   13.20
  11   2   0   53.69   13.10
 -11   2   0   50.59    9.50
  12  -2   0   73.49   13.50
 -12  -2   0   63.89   12.00
 -12   2   0   76.19   11.70
  12   2   0   64.09   14.20
 -13  -2   0  180.78   19.00
  13  -2   0  180.58   21.10
 -13  -2   0  192.68   19.40
  13   2   0  199.88   23.90
 -13   2   0  212.08   18.30
 -14  -2   0   63.39   11.90
  14  -2   0   85.39   15.50
 -14  -2   0   89.69   13.60
  14   2   0   67.79   15.80
 -14   2   0   88.09   13.30
 -14   2   0   71.09   11.20
 -15  -2   0   19.70    9.20
  15  -2   0   32.70   15.70
 -15  -2   0   13.80    9.30
 -15   2   0   -0.60    6.40
 -15   2   0   10.70    8.10
  15   2   0    6.40   11.00
 -16  -2   0   79.69   14.50
  16  -2   0   92.79   16.90
 -16  -2   0  106.29   15.80
  16   2   0  110.69   19.60
 -16   2   0   91.19   13.30
 -16   2   0  123.09   14.70
  17  -2   0  -14.10    9.10
  17   2   0   -6.70   11.20
   0  -3   0    2.40    2.30
   0  -3   0    0.30    2.40
   0   3   0    4.60    2.60
   1  -3   0  860.01   47.00
   1  -3   0  769.72   47.20
  -1  -3   0  830.22   48.20
  -1  -3   0  903.21   47.90
  -1   3   0  885.61   46.90
  -1   3   0  907.61   47.20
   1   3   0  822.12   48.10
  -2  -3   0 1509.45   85.49
   2  -3   0 1414.76   84.29
   2  -3   0 1585.44   83.69
   2   3   0 1547.25   85.59
  -2   3   0 1650.23   83.69
   3  -3   0  680.73   40.10
  -3  -3   0  703.53   41.30
  -3   3   0  772.62   39.10
   3   3   0  698.83   41.50
  -3   3   0  690.43   39.80
  -4  -3   0 1164.68   60.29
   4  -3   0 1120.19   58.99
  -4   3   0  977.30   58.39
   4   3   0  938.81   60.09
   5  -3   0   74.49    9.40
  -5  -3   0   83.99   11.30
   5   3   0   83.19   11.80
  -5   3   0   68.09    8.60
  -6  -3   0  998.80   57.49
   6  -3   0 1001.10   56.59
  -6   3   0  953.10   55.79
   6   3   0  953.30   58.49
   7  -3   0  833.02   50.39
  -7  -3   0  916.01   51.39
  -7   3   0  831.22   49.50
   7   3   0  822.92   59.29
   8  -3   0   46.00    8.40
  -8  -3   0   41.00    8.40
  -8   3   0   23.70    6.20
   8   3   0   36.40    9.60
  -9  -3   0  723.93   44.20
   9  -3   0  713.83   44.10
   9   3   0  692.93   46.10
  -9   3   0  686.33   42.40
 -10  -3   0  305.57   24.60
  10  -3   0  287.97   24.60
  10   3   0  358.36   28.30
 -10   3   0  343.37   23.30
 -11  -3   0  450.45   32.40
  11  -3   0  506.35   34.00
  11   3   0  468.45   36.30
 -11   3   0  455.05   30.90
 -12  -3   0  500.55   33.70
  12  -3   0  459.55   34.10
  12   3   0  446.26   36.60
 -12   3   0  475.95   34.00
 -13  -3   0   20.90    9.80
  13  -3   0   30.30   11.30
 -13  -3   0   29.00   10.00
  13   3   0   24.60   12.50
 -13   3   0   31.00    8.90
  14  -3   0   69.89   14.50
 -14  -3   0   88.69   14.80
 -14  -3   0   95.89   14.50
  14   3   0  118.09   25.90
 -14   3   0  130.69   14.30
 -14   3   0  113.89   13.00
 -15  -3   0  104.19   19.10
  15  -3   0  110.69   23.00
 -15  -3   0  102.99   16.10
  15   3   0  139.79   21.30
 -15   3   0   99.99   12.90
 -16  -3   0   -8.10    8.40
  16  -3   0   -0.70   10.10
 -16  -3   0  -16.10    8.30
 -16   3   0   -4.60    5.80
  16   3   0    6.90   10.90
 -16   3   0   18.20    7.80
   0  -4   0 1291.57   71.19
   0  -4   0 1290.07   71.39
   1  -4   0 1413.46   79.69
  -1  -4   0 1500.15   80.89
  -1  -4   0 1412.66   80.09
   1  -4   0 1543.85   79.39
  -1   4   0 1476.45   79.49
   1   4   0 1351.96   80.39
   2  -4   0  962.30   59.09
  -2  -4   0  979.60   60.39
   2  -4   0 1027.70   58.69
  -2   4   0 1191.58   59.09
  -2   4   0 1184.58   58.59
   2   4   0 1056.59   60.49
  -3  -4   0 2486.25  129.59
   3  -4   0 2458.05  128.09
   3   4   0 2183.78  129.29
  -3   4   0 2235.68  127.49
  -4  -4   0  549.25   33.50
   4  -4   0  541.35   31.80
  -4   4   0  550.44   31.20
   4   4   0  509.05   33.60
  -4   4   0  543.55   30.20
   5  -4   0 1534.65   84.69
  -5  -4   0 1672.03   86.49
   5   4   0 1401.76   86.59
  -5   4   0 1453.15   83.89
  -6  -4   0  759.22   46.10
   6  -4   0  717.33   44.60
  -6   4   0  773.12   44.00
   6   4   0  782.92   47.60
  -7  -4   0  136.89   14.20
   7  -4   0  135.59   13.00
   7   4   0  144.69   16.40
  -7   4   0  128.49   11.90
  -8  -4   0  563.54   39.10
   8  -4   0  596.54   36.00
   8   4   0  556.94   38.50
  -8   4   0  548.35   34.40
   9  -4   0   59.49    9.70
  -9  -4   0   41.00    9.50
  -9   4   0   49.30    7.80
   9   4   0   50.89   12.40
  10  -4   0  280.17   21.50
 -10  -4   0  284.07   21.60
  10   4   0  219.48   24.00
 -10   4   0  206.28   18.40
 -11  -4   0  328.27   26.40
  11  -4   0  370.76   27.30
  11   4   0  364.46   30.80
 -11   4   0  333.27   24.40
 -12  -4   0   33.30   10.20
  12  -4   0   37.60   10.70
 -12  -4   0   54.49   11.50
 -12   4   0   49.00    9.40
  12   4   0   36.50   13.00
 -13  -4   0  229.18   22.20
  13  -4   0  240.68   23.50
 -13  -4   0  214.18   21.80
  13   4   0  305.57   27.90
 -14  -4   0   30.00   10.40
  14  -4   0   47.00   12.30
  14   4   0   62.09   16.80
 -14   4   0   41.40    8.40
 -15  -4   0   -6.30    8.10
 -15  -4   0    3.40    9.40
 -15   4   0    8.80    6.30
  15   4   0   17.20   12.30
  16  -4   0  134.59   19.90
 -16   4   0  117.59   13.30
  16   4   0  118.69   20.80
   0  -5   0    1.30    2.70
   0  -5   0    2.30    2.80
  -1  -5   0 1658.53   90.29
   1  -5   0 1660.13   89.49
   1  -5   0 1687.63   89.89
  -1  -5   0 1623.24   90.99
  -1   5   0 1520.85   89.29
   2  -5   0 2021.70  107.59
   2  -5   0 2030.10  108.49
  -2  -5   0 2022.90  109.29
  -2  -5   0 2040.00  109.99
  -2   5   0 1965.60  107.59
   2   5   0 1808.82  109.39
  -2   5   0 1930.51  107.89
   3  -5   0  616.44   38.00
  -3  -5   0  657.13   39.90
   3  -5   0  684.63   36.80
   3   5   0  639.94   39.80
  -3   5   0  683.73   37.50
  -3   5   0  677.73   36.80
   4  -5   0 1155.78   61.19
  -4  -5   0 1192.38   63.19
   4   5   0 1002.50   62.89
  -4   5   0 1028.60   60.09
  -4   5   0 1028.00   59.19
   5  -5   0  189.28   15.50
  -5  -5   0  202.68   18.20
  -5   5   0  216.48   12.80
  -5   5   0  219.38   14.60
   5   5   0  188.68   18.30
  -6  -5   0  639.24   38.30
   6  -5   0  662.83   36.60
  -6   5   0  531.55   34.90
  -6   5   0  572.74   33.80
  -7  -5   0 1159.28   66.99
   7  -5   0 1125.49   65.49
  -7   5   0 1132.99   64.29
   7   5   0 1128.69   68.49
   8  -5   0   23.30    6.70
  -8  -5   0   21.40    7.90
  -8   5   0   33.30    6.30
   8   5   0   31.00    9.70
  -9  -5   0  527.85   34.20
   9  -5   0  531.65   33.50
   9   5   0  471.55   36.20
  -9   5   0  482.85   31.30
  10  -5   0  344.97   26.00
 -10  -5   0  324.67   26.40
 -10   5   0  370.46   24.10
  10   5   0  360.16   30.00
 -11  -5   0  182.48   17.90
 -11  -5   0  157.78   17.60
  11  -5   0  169.88   17.60
 -11   5   0  127.49   14.20
  11   5   0  132.49   20.40
 -12  -5   0  380.46   28.60
  12  -5   0  399.56   28.70
 -12  -5   0  380.66   28.30
  12   5   0  294.47   30.60
 -12   5   0  335.87   24.90
 -13  -5   0    3.90    9.40
 -13  -5   0   -2.40    8.50
  13  -5   0    5.40    8.60
  13   5   0   -7.00   10.70
 -13   5   0   14.00    7.00
 -14  -5   0  129.79   18.10
 -14  -5   0  111.99   18.10
  14  -5   0  128.89   19.20
  14   5   0  170.38   23.70
 -14   5   0  171.98   14.00
 -14   5   0  195.78   20.30
 -15  -5   0  109.69   17.50
 -15  -5   0   90.19   15.70
  15  -5   0  137.69   25.80
 -15   5   0  107.49   13.60
  15   5   0  130.69   21.20
 -15   5   0  152.28   17.20
  16  -5   0   25.90   11.90
  16   5   0   16.80   12.80
 -16   5   0   21.00    7.40
   0  -6   0 1419.86   78.69
   0  -6   0 1399.16   78.39
  -1  -6   0  554.74   35.60
   1  -6   0  600.14   34.50
  -1  -6   0  592.34   34.80
   1  -6   0  628.44   34.00
  -1   6   0  560.54   33.70
   2  -6   0  185.58   12.30
  -2  -6   0  164.68   15.20
  -2  -6   0  196.88   14.50
   2  -6   0  184.88   13.50
  -2   6   0  200.98   12.40
   2   6   0  183.08   15.40
  -3  -6   0  243.78   19.10
   3  -6   0  245.08   16.10
  -3  -6   0  273.47   20.90
   3  -6   0  241.48   17.90
   3   6   0  264.57   20.40
  -3   6   0  289.17   17.10
  -3   6   0  315.77   16.60
   4  -6   0   33.70    6.40
  -4  -6   0   45.30    8.70
  -4  -6   0   34.60    9.00
  -4   6   0   42.90    5.70
  -4   6   0   36.50    4.40
   4   6   0   23.80    8.30
   5  -6   0  327.47   20.30
  -5  -6   0  345.67   23.40
  -5   6   0  277.47   17.20
   5   6   0  261.77   22.60
  -5   6   0  269.77   18.50
   6  -6   0 1776.02   97.19
  -6  -6   0 1785.22   99.19
  -6   6   0 1708.43   94.59
  -6   6   0 1679.13   95.79
   6   6   0 1723.63   99.99
   7  -6   0   89.79   11.10
  -7  -6   0   96.39   13.60
  -7   6   0  110.19    9.90
   7   6   0  106.69   14.60
  -7   6   0  114.69    7.90
   8  -6   0  635.24   42.30
  -8  -6   0  639.94   42.80
  -8   6   0  708.83   38.50
   8   6   0  680.73   45.10
  -8   6   0  703.73   40.00
   9  -6   0   24.70    7.90
  -9  -6   0   25.40    9.00
   9   6   0   26.70   10.70
  -9   6   0   23.00    6.10
 -10  -6   0  139.89   16.70
 -10  -6   0  126.99   16.70
  10  -6   0  156.98   15.70
 -10   6   0  118.49   12.50
  10   6   0   95.79   16.50
 -11  -6   0  301.77   25.10
  11  -6   0  316.67   24.40
 -11  -6   0  292.67   25.10
  11   6   0  285.47   28.20
 -11   6   0  283.87   21.10
 -12  -6   0   11.80    9.20
  12  -6   0   11.60    9.00
 -12  -6   0    3.40    8.70
  12   6   0   18.20   11.90
 -12   6   0    8.70    6.10
  13  -6   0  337.07   27.10
 -13  -6   0  298.97   26.30
 -13   6   0  318.77   22.60
  13   6   0  297.07   33.40
 -14  -6   0   70.39   14.10
  14  -6   0   73.19   13.30
 -14  -6   0   48.90   12.70
 -14   6   0   51.99    7.80
  14   6   0   47.40   14.70
  15  -6   0  106.79   21.90
 -15   6   0  127.89   12.10
  15   6   0  162.18   23.70
  16  -6   0   87.29   16.50
 -16   6   0   73.39    9.80
  16   6   0   88.69   19.40
   0  -7   0    4.30    4.60
   0  -7   0    2.60    4.60
   0  -7   0    0.50    5.50
   1  -7   0  468.55   28.40
  -1  -7   0  468.35   29.10
  -1  -7   0  445.76   28.50
  -1  -7   0  417.36   29.80
   1  -7   0  480.95   27.70
  -2  -7   0  368.76   23.80
   2  -7   0  357.66   22.70
   2  -7   0  370.36   21.40
  -2  -7   0  317.87   24.60
   2   7   0  305.57   24.00
  -2   7   0  347.37   21.30
   3  -7   0   84.79   10.10
  -3  -7   0   86.39   11.10
   3  -7   0   78.39    7.40
  -3  -7   0   79.69   12.70
   3   7   0  107.79   13.30
  -4  -7   0  741.03   45.80
   4  -7   0  699.63   44.00
  -4  -7   0  719.23   46.50
   4   7   0  709.23   46.30
  -4   7   0  804.42   43.00
  -4   7   0  823.92   42.30
   5  -7   0  225.68   17.30
  -5  -7   0  245.48   19.50
  -5  -7   0  258.07   20.20
  -5   7   0  243.08   14.70
   5   7   0  226.18   19.90
  -5   7   0  243.18   15.80
   6  -7   0  520.95   31.20
  -6  -7   0  552.64   33.60
   6   7   0  453.05   33.50
  -6   7   0  471.25   29.30
  -6   7   0  484.75   28.10
   7  -7   0 1107.89   65.59
  -7  -7   0 1172.68   67.79
  -7  -7   0 1159.38   67.79
  -7   7   0 1154.68   63.99
   7   7   0 1062.09   68.59
  -7   7   0 1149.19   62.59
  -8  -7   0   42.60   10.30
  -8  -7   0   53.19   10.80
  -8   7   0   41.50    5.00
   8   7   0   46.40   12.20
  -8   7   0   44.70    6.60
  -9  -7   0  441.56   31.00
  -9  -7   0  415.76   30.80
   9  -7   0  406.46   28.70
  -9   7   0  424.56   24.50
  -9   7   0  422.36   26.40
   9   7   0  385.46   32.80
 -10  -7   0  253.57   23.90
 -10  -7   0  259.77   23.80
  10  -7   0  289.77   22.80
 -10   7   0  303.17   17.90
  10   7   0  278.87   26.70
 -10   7   0  297.67   20.00
  11  -7   0   68.89   11.60
 -11  -7   0   60.89   12.40
 -11  -7   0   61.69   12.80
  11   7   0   56.69   14.80
 -11   7   0   49.10    6.60
 -11   7   0   52.29    8.10
 -12  -7   0  260.37   28.10
 -12  -7   0  274.67   24.60
  12  -7   0  308.87   24.40
 -12   7   0  274.57   17.60
  12   7   0  276.27   28.70
 -12   7   0  250.97   19.60
 -13  -7   0   -4.00    8.50
 -13  -7   0   -3.70    9.80
  13  -7   0    7.00    9.00
  13   7   0   -0.30   12.70
 -13   7   0   13.70    6.20
 -13   7   0    9.80    4.10
 -14  -7   0  212.78   29.20
  14  -7   0  220.18   22.50
 -14   7   0  241.78   17.10
 -14   7   0  188.18   14.90
  14   7   0  203.28   26.50
 -14   7   0  212.68   14.80
  15  -7   0  100.49   17.30
 -15   7   0  105.89   10.50
 -15   7   0  147.99   12.60
 -15   7   0  126.79   10.30
  15   7   0   83.89   18.80
  16  -7   0   -0.20   10.10
  16   7   0    3.40   12.00
 -16   7   0   15.70    4.80
   0  -8   0  139.99   14.40
   0  -8   0  126.19   12.20
   0  -8   0  142.29   13.30
  -1  -8   0  464.95   30.90
  -1  -8   0  438.06   28.80
   1  -8   0  454.65   28.80
  -1  -8   0  452.85   29.40
   1  -8   0  451.95   27.80
   2  -8   0  186.08   13.30
  -2  -8   0  183.48   17.60
   2  -8   0  178.48   14.80
  -2  -8   0  186.28   15.60
   3  -8   0  976.50   58.69
   3  -8   0 1050.19   60.49
  -3  -8   0  950.70   62.29
  -3  -8   0  977.80   61.39
  -3   8   0 1175.88   59.09
   3   8   0 1186.58   62.99
   4  -8   0    8.50    5.00
  -4  -8   0    8.60    6.50
  -4  -8   0    8.80    7.00
   4  -8   0    8.60    3.10
   4   8   0    2.60   12.20
  -4   8   0   10.70    3.80
  -4   8   0   11.10    3.40
   5  -8   0  383.06   25.70
  -5  -8   0  403.66   27.70
  -5  -8   0  432.06   31.30
  -5   8   0  394.96   24.00
   5   8   0  372.36   28.50
  -5   8   0  406.36   23.30
   6  -8   0 1104.29   60.19
  -6  -8   0 1138.19   62.49
  -6  -8   0 1158.58   63.09
  -6   8   0  962.80   57.79
   6   8   0  856.21   61.89
  -6   8   0  989.40   56.89
  -7  -8   0  150.48   16.30
  -7  -8   0  135.69   15.30
   7  -8   0  132.99   13.00
  -7   8   0  114.89    8.50
   7   8   0  120.19   16.30
  -7   8   0  111.79   10.20
  -8  -8   0  541.75   36.10
  -8  -8   0  552.94   36.20
   8  -8   0  547.55   33.90
  -8   8   0  501.75   29.40
   8   8   0  478.15   37.20
  -8   8   0  501.05   31.00
   9  -8   0  165.28   16.50
  -9  -8   0  169.98   18.90
  -9  -8   0  145.49   18.30
   9   8   0  161.68   21.10
  -9   8   0  173.88   11.10
  -9   8   0  182.58   13.50
 -10  -8   0  431.26   32.80
  10  -8   0  500.65   31.70
 -10  -8   0  463.95   33.50
 -10   8   0  433.46   25.80
  10   8   0  421.96   35.40
 -10   8   0  435.76   27.70
  11  -8   0  332.37   25.10
 -11  -8   0  329.77   27.10
 -11  -8   0  313.47   26.60
 -11   8   0  291.27   20.70
  11   8   0  300.67   29.90
 -11   8   0  300.07   18.50
  12  -8   0    4.10    7.80
 -12  -8   0   -8.60    9.00
 -12  -8   0   -4.30    9.00
 -12   8   0   14.90    5.70
  12   8   0    4.70   11.50
 -12   8   0   10.60    3.40
  13  -8   0  270.57   23.20
 -13  -8   0  223.08   23.30
 -13  -8   0  261.57   24.90
 -13   8   0  231.18   15.10
  13   8   0  254.77   27.80
 -13   8   0  226.68   15.40
 -13   8   0  247.78   17.40
  14  -8   0  118.49   17.60
 -14   8   0   93.69    7.80
 -14   8   0   86.59    8.20
  14   8   0   76.79   17.60
 -14   8   0  113.69   10.40
  15  -8   0   68.79   14.20
 -15   8   0   92.69    7.20
 -15   8   0   90.79    7.70
  15   8   0   80.79   18.30
   0  -9   0    0.10    4.90
   0  -9   0   -8.20    5.00
   0  -9   0   -4.20    5.50
  -1  -9   0  127.39   13.50
  -1  -9   0  137.09   12.80
   1  -9   0  127.49   11.50
  -1  -9   0  134.59   14.90
   1  -9   0  135.99   12.80
  -2  -9   0  175.78   15.60
   2  -9   0  154.18   12.30
  -2  -9   0  174.78   16.90
  -2  -9   0  149.29   14.10
   2  -9   0  154.48   13.90
  -3  -9   0  882.01   54.59
  -3  -9   0  855.81   53.19
   3  -9   0  912.41   50.39
   3  -9   0  867.21   51.99
   3   9   0  929.31   54.09
  -4  -9   0  728.63   43.80
   4  -9   0  637.14   41.60
   4  -9   0  716.23   39.70
  -4  -9   0  638.94   46.50
   4   9   0  731.23   44.50
  -4   9   0  719.53   39.80
   5  -9   0   77.49   10.30
  -5  -9   0   88.79   12.30
  -5  -9   0   93.79   13.20
  -5   9   0   84.89    7.20
   5   9   0   74.09   12.20
   6  -9   0  271.07   18.90
  -6  -9   0  298.97   22.70
  -6  -9   0  297.57   21.80
   6   9   0  204.38   21.40
  -6   9   0  217.18   15.70
  -6   9   0  219.68   14.80
   7   9   0  154.38   18.60
  -7   9   0  164.68   12.30
  -7   9   0  174.88   10.90
   8  -9   0   33.50    8.30
  -8  -9   0   36.20   10.30
  -8  -9   0   36.30   10.50
   8   9   0   19.70   10.60
  -8   9   0   28.80    3.70
  -8   9   0   20.40    5.00
  -9  -9   0  154.18   18.90
   9  -9   0  182.28   17.10
  -9  -9   0  157.38   19.00
  -9   9   0  163.88   12.70
   9   9   0  179.28   22.20
  -9   9   0  171.78   10.60
 -10  -9   0  120.59   17.00
  10  -9   0  126.59   14.90
 -10  -9   0   93.79   15.10
 -10   9   0  101.69    7.30
  10   9   0  121.19   19.30
 -10   9   0  107.49   10.00
 -11  -9   0  159.88   20.50
  11  -9   0  182.78   18.70
 -11   9   0  191.48   13.90
  11   9   0  187.68   24.20
 -11   9   0  196.08   11.40
 -12  -9   0  259.87   24.50
 -12  -9   0  269.77   25.20
  12  -9   0  279.27   23.00
 -12   9   0  220.78   14.80
 -12   9   0  265.37   16.90
  13  -9   0    5.00    8.20
 -13   9   0    1.80    5.20
  13   9   0    3.60   11.30
  14  -9   0  155.98   19.00
  14   9   0  115.89   20.80
  15  -9   0   83.89   14.30
  15   9   0   75.09   17.80
   0 -10   0  663.33   40.80
   0 -10   0  668.63   42.70
   0 -10   0  694.33   41.70
   1 -10   0   71.69    8.90
  -1 -10   0   72.59   11.40
  -1 -10   0   62.99    9.60
   1 -10   0   82.99   10.60
  -1 -10   0   77.89   10.90
   2 -10   0  451.45   30.00
  -2 -10   0  473.85   32.50
  -2 -10   0  474.85   31.40
  -2 -10   0  456.35   30.50
   2 -10   0  476.95   28.70
   3 -10   0  574.64   36.90
  -3 -10   0  608.64   38.60
   3 -10   0  583.14   35.10
  -3 -10   0  637.14   38.60
  -4 -10   0   11.20    7.20
   4 -10   0    9.20    3.50
   4 -10   0    9.50    5.70
  -4 -10   0   17.90    8.10
   4  10   0    6.50    7.20
   5 -10   0  562.74   35.80
  -5 -10   0  633.74   39.70
  -5 -10   0  566.34   37.70
   5  10   0  525.05   37.90
  -6 -10   0  167.28   19.20
   6 -10   0  188.58   16.30
  -6 -10   0  177.08   18.30
  -7 -10   0   62.59   13.00
  -7 -10   0   70.19   12.60
   7 -10   0   72.09   10.80
   7  10   0  104.99   15.90
   8 -10   0  754.52   46.60
  -8 -10   0  776.02   49.30
  -8 -10   0  771.52   49.80
   8  10   0  712.73   50.49
  -9 -10   0  362.86   29.20
  -9 -10   0  345.07   28.80
   9 -10   0  386.26   26.70
   9  10   0  345.37   31.20
  -9  10   0  350.36   21.80
  10 -10   0  245.28   20.50
 -10 -10   0  205.18   22.80
 -10  10   0  231.28   15.90
  10  10   0  218.28   25.00
 -11 -10   0  251.67   25.20
  11 -10   0  305.67   23.50
 -11 -10   0  276.77   25.70
  11  10   0  244.08   27.50
  12 -10   0   10.40    8.20
 -12 -10   0   -9.10    9.80
  12  10   0   11.40   12.20
  13 -10   0  114.59   16.10
  13  10   0   94.39   19.20
  14 -10   0    7.10   10.20
  14  10   0   10.30   12.60
  15 -10   0   60.69   13.10
  15  10   0   86.39   19.20
   0 -11   0   -1.50    4.90
   0 -11   0   -2.40    5.90
   1 -11   0  666.53   43.40
   1 -11   0  733.53   42.70
  -1 -11   0  712.33   43.60
  -1 -11   0  737.83   44.40
  -1 -11   0  697.33   45.90
   2 -11   0  159.78   14.80
  -2 -11   0  172.78   15.40
  -2 -11   0  140.59   16.80
  -2 -11   0  153.28   15.70
   2 -11   0  156.88   12.90
   3 -11   0  396.16   27.10
  -3 -11   0  378.26   29.50
   3 -11   0  389.86   24.80
  -3 -11   0  414.46   28.50
  -3 -11   0  419.96   29.00
  -4 -11   0 1872.91  102.49
  -4 -11   0 1722.63  100.39
  -4 -11   0 1760.22  100.89
   4 -11   0 1736.83   96.49
   4 -11   0 1659.63   98.79
   4  11   0 1716.93  100.79
   5 -11   0  169.88   11.70
  -5 -11   0  175.08   19.30
  -5 -11   0  159.48   17.00
   5  11   0  151.88   17.80
  -6 -11   0  255.37   22.20
  -6 -11   0  228.98   22.50
   6 -11   0  227.38   19.30
   6  11   0  248.88   22.60
  -7 -11   0  283.17   25.40
  -7 -11   0  253.67   23.10
   7 -11   0  279.67   21.20
   7  11   0  236.58   24.10
   8 -11   0   68.49   10.60
  -8 -11   0   44.10   12.00
  -8 -11   0   32.30   10.90
   8  11   0   49.50   14.00
  -9 -11   0  168.88   20.10
   9 -11   0  187.18   18.40
  -9 -11   0  212.78   26.00
   9  11   0  231.98   24.40
  10 -11   0   83.39   12.40
 -10 -11   0   66.49   14.00
 -10 -11   0   59.59   13.90
  10  11   0   78.99   16.70
  11 -11   0  117.79   15.20
 -11 -11   0   96.69   18.80
 -11 -11   0   96.59   16.80
  12 -11   0  197.18   19.90
  12  11   0  196.58   25.80
  13 -11   0    1.80    8.80
  13  11   0   -7.90   10.30
  14 -11   0   62.49   17.60
  14  11   0   70.59   16.80
   0 -12   0 1829.42  105.49
   0 -12   0 1876.31  106.99
   0 -12   0 1840.22  104.49
  -1 -12   0   63.39   11.80
   1 -12   0   89.39   10.40
  -1 -12   0   74.79   11.40
  -1 -12   0   78.89   11.40
   1 -12   0   74.59   11.20
  -2 -12   0  600.34   40.10
  -2 -12   0  554.14   37.90
   2 -12   0  565.54   37.10
  -2 -12   0  582.94   37.60
   2 -12   0  586.84   35.50
  -3 -12   0  378.26   28.90
   3 -12   0  345.57   22.90
  -3 -12   0  381.46   26.80
  -3 -12   0  334.37   26.80
   3 -12   0  338.27   25.20
  -4 -12   0   87.39   13.30
   4 -12   0   69.89    8.10
   4 -12   0   72.89   11.70
  -4 -12   0   65.59   13.00
  -4 -12   0   69.09   12.10
   5 -12   0  301.47   19.30
   5 -12   0  312.87   23.20
  -5 -12   0  319.87   26.10
  -5 -12   0  302.57   24.80
  -5 -12   0  307.87   26.90
   5  12   0  295.37   25.40
   6 -12   0   60.99   10.40
  -6 -12   0   53.39   12.00
  -6 -12   0   80.29   14.50
   6  12   0   31.60   11.20
   7 -12   0  163.68   16.20
  -7 -12   0  155.08   19.40
  -7 -12   0  151.78   18.10
   7  12   0  127.19   18.60
  -8 -12   0  674.73   46.90
  -8 -12   0  724.83   50.09
   8 -12   0  729.23   44.70
   8  12   0  682.53   48.50
   9 -12   0  120.29   14.50
  -9 -12   0  108.39   17.40
  -9 -12   0   86.59   15.30
   9  12   0   88.29   17.00
  10 -12   0   59.89   10.50
 -10 -12   0   51.99   14.00
 -10 -12   0   24.70   10.80
  10  12   0   40.60   13.80
  11 -12   0  134.39   16.40
  11  12   0  128.39   20.70
  12 -12   0    4.70    7.70
  12  12   0   17.30   12.40
  13 -12   0   74.39   13.20
 -13 -12   0   66.29   14.60
  13  12   0   64.59   16.90
 -14 -12   0   12.90   11.20
  14 -12   0    8.50    9.10
  14  12   0   20.50   13.60
   0 -13   0    5.80    5.70
   0 -13   0   -0.30    6.40
   0 -13   0    2.90    7.50
  -1 -13   0  843.42   49.50
  -1 -13   0  752.52   49.80
  -1 -13   0  786.32   51.59
   1 -13   0  824.62   49.80
   1 -13   0  770.72   50.59
   1 -13   0  803.72   48.10
  -2 -13   0   74.79   11.70
   2 -13   0   81.09   12.60
   2 -13   0   76.39   10.00
  -2 -13   0   70.79   12.10
  -2 -13   0  107.59   16.50
  -3 -13   0  460.25   32.90
   3 -13   0  412.36   26.50
  -3 -13   0  411.46   30.00
  -3 -13   0  393.26   30.70
   3 -13   0  410.36   29.20
   4 -13   0  946.01   54.39
   4 -13   0  935.81   57.39
  -4 -13   0  903.11   59.19
  -4 -13   0  990.60   59.19
  -4 -13   0  977.50   61.19
  -5 -13   0   63.29   12.70
   5 -13   0   60.39    7.40
  -5 -13   0   64.59   13.10
   5 -13   0   64.19   10.70
  -5 -13   0   88.89   15.80
   6 -13   0  454.45   32.00
  -6 -13   0  482.65   36.10
  -6 -13   0  468.45   34.70
  -6 -13   0  466.05   35.00
   6  13   0  479.95   35.30
  -7 -13   0  190.68   23.40
   7 -13   0  165.28   16.70
  -7 -13   0  155.08   18.60
  -7 -13   0  157.28   19.70
   7  13   0  127.39   19.20
  -8 -13   0   71.89   15.10
  -8 -13   0   63.19   13.30
  -8 -13   0   44.60   12.30
   8 -13   0   71.29   11.20
   8  13   0   60.59   14.40
  -9 -13   0  243.18   24.00
  -9 -13   0  252.57   25.50
  -9 -13   0  256.87   25.30
   9 -13   0  259.97   21.80
   9  13   0  262.47   26.00
  10 -13   0   98.29   14.30
 -10 -13   0   78.49   15.40
  10  13   0   74.79   17.20
  11 -13   0   46.20   10.10
 -11 -13   0   49.70   13.60
  11  13   0   27.00   13.30
 -12 -13   0  138.39   21.10
  12 -13   0  154.28   17.70
  12  13   0   99.29   19.30
 -13 -13   0   22.50   12.30
  13  13   0   13.10   11.40
   0 -14   0  222.78   21.20
   0 -14   0  228.78   22.60
   0 -14   0  261.37   20.20
   1 -14   0   66.89   12.40
  -1 -14   0   81.69   12.50
  -1 -14   0   81.59   14.40
   1 -14   0   83.89   11.50
  -1 -14   0   79.99   13.20
   1 -14   0   74.69   12.00
  -2 -14   0  401.26   29.30
  -2 -14   0  425.16   32.40
   2 -14   0  409.66   29.40
   2 -14   0  391.06   26.80
  -2 -14   0  389.46   30.10
  -3 -14   0  218.28   21.00
   3 -14   0  237.58   20.80
  -3 -14   0  247.68   23.90
   3 -14   0  262.17   17.90
  -3 -14   0  214.08   22.10
   4 -14   0   -4.00    3.80
   4 -14   0    1.70    6.70
  -4 -14   0   -5.80    7.80
  -4 -14   0    0.30    7.70
  -4 -14   0   -2.90    9.00
  -5 -14   0  379.36   30.50
  -5 -14   0  373.66   29.10
   5 -14   0  356.76   23.10
   5 -14   0  352.86   27.20
  -5 -14   0  408.86   32.20
  -6 -14   0  118.39   16.90
  -6 -14   0  103.29   25.20
   6 -14   0  102.79   14.30
  -6 -14   0  107.29   16.60
   7 -14   0  205.98   18.40
  -7 -14   0  152.68   21.10
  -7 -14   0  199.08   22.00
  -7 -14   0  178.48   22.20
   7  14   0  184.98   21.50
  -8 -14   0  240.38   23.80
  -8 -14   0  174.18   21.40
   8 -14   0  214.78   19.60
  -8 -14   0  218.68   24.50
   8  14   0  215.58   23.30
   9 -14   0   -2.90    6.80
  -9 -14   0  -12.40    8.60
   9  14   0   -3.80    9.40
  10 -14   0  213.68   20.00
 -10 -14   0  205.88   23.30
  10  14   0  208.88   24.20
  11 -14   0  103.89   15.20
 -11 -14   0   86.69   16.30
  11  14   0   90.19   16.90
  12 -14   0   11.70    7.90
 -12 -14   0   12.00   11.00
  12  14   0   21.90   12.60
   0 -15   0   -4.00    7.50
   0 -15   0   -6.80    8.10
   0 -15   0    0.00    6.30
   1 -15   0  434.06   32.20
  -1 -15   0  483.25   35.20
  -1 -15   0  448.16   31.40
  -1 -15   0  423.16   32.60
   1 -15   0  430.86   33.30
   1 -15   0  449.95   30.20
   2 -15   0  521.75   31.10
  -2 -15   0  480.45   36.40
  -2 -15   0  450.35   33.90
  -2 -15   0  449.95   32.80
   2 -15   0  451.65   34.00
   2 -15   0  431.86   32.60
  -3 -15   0  127.69   17.80
   3 -15   0  130.19   15.80
  -3 -15   0  129.69   18.70
  -3 -15   0  110.59   15.80
   3 -15   0  126.79   12.40
  -4 -15   0  737.53   48.90
  -4 -15   0  728.33   50.09
   4 -15   0  751.22   42.90
   4 -15   0  693.03   46.10
  -4 -15   0  692.73   47.40
   5 -15   0   33.10    5.70
   5 -15   0   31.30    9.00
  -5 -15   0   26.60   11.00
  -5 -15   0   28.30   17.00
  -5 -15   0   31.00   10.70
  -6 -15   0  184.78   23.40
  -6 -15   0  169.98   26.40
  -6 -15   0  176.68   20.80
   6 -15   0  181.98   18.10
  -7 -15   0  176.98   22.10
  -7 -15   0  149.19   19.40
  -7 -15   0  187.48   22.20
   7 -15   0  167.08   17.50
  -8 -15   0   16.30   10.40
   8 -15   0   11.30    8.10
   8  15   0    5.20    9.40
  -9 -15   0  265.07   25.90
   9 -15   0  248.18   22.00
   9  15   0  251.77   26.20
 -10 -15   0   89.09   16.70
  10 -15   0  139.19   16.20
  10  15   0  122.19   19.60
 -11 -15   0   66.89   14.90
  11 -15   0   96.29   14.30
  11  15   0   71.79   16.00
 -12 -15   0   65.19   14.90
   0 -16   0  268.77   24.70
   0 -16   0  285.77   26.30
   0 -16   0  298.07   22.90
  -1 -16   0   46.60   10.40
  -1 -16   0   40.60   11.30
   1 -16   0   33.90    8.40
   1 -16   0   37.50   10.80
   1 -16   0   51.29   11.90
  -1 -16   0   38.60   12.60
   2 -16   0  219.78   17.90
  -2 -16   0  213.58   22.80
  -2 -16   0  202.08   21.20
  -2 -16   0  214.68   20.20
   2 -16   0  224.08   22.10
   2 -16   0  206.38   20.60
   3 -16   0  495.55   32.10
  -3 -16   0  499.35   35.90
   3 -16   0  501.95   35.40
  -3 -16   0  522.45   37.40
  -4 -16   0   -3.30    8.50
   4 -16   0   10.70    5.00
  -4 -16   0   -7.70    8.80
   4 -16   0    6.50    7.30
  -4 -16   0    2.50    8.00
  -5 -16   0  293.37   28.70
   5 -16   0  287.87   19.10
   5 -16   0  263.37   23.30
  -5 -16   0  298.47   27.10
  -5 -16   0  274.77   25.30
   6 -16   0   27.80    8.50
  -6 -16   0   10.70    9.90
  -6 -16   0    7.50    9.70
  -7 -16   0   16.50   10.70
   7 -16   0    9.20    7.20
  -8 -16   0  188.68   22.70
   8 -16   0  187.58   18.90
   9 -16   0    7.20    7.40
  -9 -16   0    4.10    9.70
   9  16   0   12.20   10.60
  10 -16   0  100.59   14.40
 -10 -16   0   58.99   14.60
  10  16   0   86.49   16.10
  11 -16   0  148.09   22.30
  11  16   0  142.29   21.90
   0 -17   0    0.00    6.40
   0 -17   0   -1.40    7.70
   0 -17   0    1.00    9.80
  -1 -17   0  283.27   24.00
   1 -17   0  312.57   27.30
  -1 -17   0  294.87   26.50
   1 -17   0  289.17   25.30
   1 -17   0  306.47   23.00
  -2 -17   0  311.47   26.80
   2 -17   0  311.27   26.90
   2 -17   0  300.97   22.60
   2 -17   0  304.87   25.90
  -2 -17   0  299.27   29.00
  -2 -17   0  301.67   25.10
   3 -17   0   67.89   13.20
   3 -17   0   83.99   13.40
  -3 -17   0  100.09   16.40
  -3 -17   0   78.39   15.60
  -3 -17   0   95.09   14.60
   3 -17   0   94.49   10.90
  -4 -17   0  252.07   24.30
  -4 -17   0  295.77   27.20
   4 -17   0  273.57   19.40
   4 -17   0  271.57   23.50
  -4 -17   0  287.37   28.30
   5 -17   0   19.30    8.50
  -5 -17   0   13.20    9.10
   5 -17   0   16.30    4.80
   6 -17   0   66.29   11.70
  -6 -17   0   63.19   14.20
   7 -17   0  115.29   15.70
  -7 -17   0  125.69   19.60
   8 -17   0   12.80    7.90
  -8 -17   0   11.70   10.60
  -9 -17   0  273.47   27.40
   9 -17   0  273.37   23.40
  10 -17   0   89.79   15.00
 -10 -17   0   76.49   16.20
  10  17   0   51.49   13.50
   0 -18   0   88.89   13.00
   0 -18   0   75.39   13.70
   0 -18   0  102.09   16.80
  -1 -18   0    9.50    9.10
  -1 -18   0   22.10   10.70
   1 -18   0   12.90    6.70
   1 -18   0   11.70    8.50
  -1 -18   0   20.50    7.90
   1 -18   0   14.00    9.20
  -2 -18   0  169.78   18.70
   2 -18   0  167.18   19.40
   2 -18   0  184.58   16.00
  -2 -18   0  178.98   20.90
   2 -18   0  214.38   21.90
  -2 -18   0  162.38   21.90
  -3 -18   0  271.97   24.20
   3 -18   0  270.47   24.10
   3 -18   0  281.27   25.30
  -3 -18   0  282.47   27.30
   3 -18   0  263.67   20.00
  -4 -18   0   33.80    9.80
   4 -18   0   24.10    6.60
   4 -18   0   21.00    8.80
  -4 -18   0   18.80   11.50
   5 -18   0  150.48   12.30
   5 -18   0  162.28   18.00
  -5 -18   0  134.59   20.50
   6 -18   0  110.59   15.20
  -6 -18   0   70.29   14.80
   7 -18   0  116.49   16.10
  -7 -18   0  130.39   20.50
  -8 -18   0  141.49   21.10
   8 -18   0  145.29   16.90
  -9 -18   0    0.80    9.70
   0 -19   0    4.90    6.70
   0 -19   0   -3.60    7.80
  -1 -19   0  175.68   26.20
   1 -19   0  181.88   17.00
   1 -19   0  165.28   20.30
  -1 -19   0  190.88   21.00
   2 -19   0   61.89   13.80
   2 -19   0   76.49   10.80
  -2 -19   0   75.19   15.40
  -2 -19   0   58.09   11.70
   2 -19   0   73.29   13.40
  -3 -19   0   27.30   11.80
  -3 -19   0   29.90    9.80
   3 -19   0   28.90    9.90
   3 -19   0   29.70    6.80
   3 -19   0   23.10   10.60
   4 -19   0  114.59   16.40
   4 -19   0  110.69   11.20
  -4 -19   0  110.09   17.80
  -5 -19   0   31.10   12.20
   5 -19   0   49.00   11.40
  -6 -19   0   60.39   14.50
   6 -19   0   58.69   11.50
  -7 -19   0  306.07   29.50
   7 -19   0  280.57   32.40
   0 -20   0  179.98   21.30
   1 -20   0   42.90   12.60
   1 -20   0   41.10    8.60
  -1 -20   0   25.20    8.40
  -1 -20   0   24.80   10.90
  -2 -20   0   63.49   12.10
   2 -20   0   76.89   10.80
  -2 -20   0   70.09   14.60
   2 -20   0   95.29   21.60
   3 -20   0  122.99   12.50
  -3 -20   0  121.89   19.40
  -4 -20   0    5.20    9.80
   4 -20   0   10.00    4.30
   4 -20   0   10.10   11.20
   5 -20   0   94.49   10.10
  -5 -20   0   64.79   15.00
   5 -20   0   76.49   13.60
  -6 -20   0   61.19   14.40
   0 -21   0    9.20    8.90
   0 -21   0   16.40    6.90
   1 -21   0   36.70   11.50
   1 -21   0   51.19   10.60
  -1 -21   0   39.20   11.70
  -2 -21   0  117.39   18.60
   2 -21   0  109.09   17.00
   2 -21   0  115.69   12.50
   3 -21   0   43.90   11.00
  -3 -21   0   36.20   12.50
 -17   0   1   13.50    9.60
  17   0  -1   30.60   13.30
 -17   0   1   66.69   12.60
  16   0  -1  -15.00    9.30
 -16   0   1    5.80   13.50
  15   0  -1   78.39   22.30
 -15   0   1   99.89   15.10
 -14   0   1  309.47   25.10
  14   0  -1  321.87   29.30
  13   0  -1   46.80   13.30
 -13   0   1   86.79   12.90
  12   0  -1  998.70   62.59
 -12   0   1  972.00   59.69
  11   0  -1  250.97   23.60
 -11   0   1  237.08   20.70
  10   0  -1  297.57   25.00
 -10   0   1  305.27   25.80
   9   0  -1 1013.40   62.39
  -9   0   1 1054.29   61.09
  -8   0   1   42.30    8.60
  -7   0   1 2093.19  114.89
   7   0  -1 2013.30  115.59
  -6   0   1  510.95   32.00
   6   0  -1  517.55   32.90
  -5   0   1  451.75   27.70
   5   0  -1  447.46   28.00
  -4   0   1 6703.13  376.76
   4   0  -1 6548.04  375.56
   3   0  -1  190.28   13.50
  -3   0   1  207.18   13.70
   2   0  -1 1889.91  111.79
   1   0   1 3124.19  173.18
  -2   0  -1  290.57   18.10
   2   0   1  317.97   18.70
  -2   0  -1  330.47   18.50
  -3   0  -1  264.67   16.60
   3   0   1  270.37   17.10
  -4   0  -1  697.83   40.80
   4   0   1  729.93   41.60
   5   0   1  640.34   39.00
  -5   0  -1  654.43   38.20
   6   0   1  298.77   23.00
  -6   0  -1  326.47   21.60
  -7   0  -1  904.11   53.09
   7   0   1  917.11   54.69
  -8   0  -1   62.59    9.80
   8   0   1   53.89    9.70
   9   0   1  111.39   15.10
  -9   0  -1  123.19   13.10
  10   0   1  124.39   17.10
 -10   0  -1  114.59   13.60
 -11   0  -1  434.06   29.40
 -11   0  -1  402.26   28.30
  11   0   1  398.16   31.90
  12   0   1  605.24   42.10
 -12   0  -1  567.54   37.80
 -12   0  -1  590.34   38.10
 -13   0  -1   53.89   10.30
 -13   0  -1   32.50    9.00
  13   0   1   34.80   12.50
 -14   0  -1  270.47   23.30
 -14   0  -1  325.47   24.30
  14   0   1  312.97   29.00
 -15   0  -1   55.79   10.60
  15   0   1   74.09   15.20
 -16   0  -1    7.10    8.10
 -16   0  -1   -9.60    6.60
  16   0   1    2.90   10.50
 -17  -1   1    6.90    9.40
 -17  -1   1   50.89   12.00
  17  -1  -1   28.30   12.60
 -17   1   1   53.39   12.60
 -17   1   1   12.10    9.00
  17   1  -1   19.60   12.00
 -16  -1   1   46.60   13.80
  16  -1  -1   39.30   13.20
 -16  -1   1   48.40   11.50
 -16   1   1   77.39   12.60
  16   1  -1   71.79   15.40
 -15  -1   1  173.88   18.70
  15   1  -1  160.48   22.40
 -15   1   1  173.58   18.40
  14  -1  -1   47.40   13.30
 -14  -1   1   53.49   12.00
  14   1  -1   80.79   16.00
 -14   1   1   89.79   14.00
  13  -1  -1  287.07   26.10
 -13  -1   1  256.27   23.20
  13   1  -1  278.27   27.00
 -13   1   1  274.37   22.80
 -12  -1   1   10.20    8.00
  12  -1  -1   24.60   10.30
 -12   1   1   15.50    8.30
  12   1  -1   29.00   11.80
  11  -1  -1  579.74   40.60
 -11  -1   1  597.64   39.00
 -11   1   1  624.54   38.90
  11   1  -1  590.24   41.40
 -10  -1   1  305.47   23.90
  10  -1  -1  306.37   24.80
  10   1  -1  296.07   25.40
 -10   1   1  354.46   23.90
   9  -1  -1  200.58   17.90
  -9  -1   1  199.28   16.90
  -9   1   1  168.98   15.70
   9   1  -1  149.69   17.50
  -8  -1   1 2283.57  129.29
   8  -1  -1 2333.67  130.69
   8   1  -1 2376.76  130.79
  -8   1   1 2260.87  128.89
  -7  -1   1  382.16   25.00
   7  -1  -1  397.76   25.80
  -7   1   1  324.97   24.10
   7   1  -1  325.07   25.50
  -6  -1   1 1569.24   81.49
   6  -1  -1 1456.55   81.29
   6   1  -1 1337.87   81.69
  -6   1   1 1364.56   80.59
   5  -1  -1 2277.07  124.69
  -5  -1   1 2337.87  124.79
   5   1  -1 2148.89  124.99
  -5   1   1 2260.67  124.39
   4  -1  -1  587.04   33.90
  -4  -1   1  626.94   34.30
  -4   1   1  546.35   33.60
   4   1  -1  552.84   34.20
   3  -1  -1 1275.77   76.39
  -3  -1   1 1427.96   76.79
   3   1  -1 1429.76   77.09
  -3   1   1 1410.86   76.59
   2  -1  -1  502.35   32.80
  -2  -1   1  559.34   33.10
   2   1  -1  653.63   33.40
  -2   1   1  631.44   33.10
  -1  -1  -1  207.38   12.20
  -1  -1  -1  199.58   12.10
  -1  -1  -1  201.58   12.40
   1  -1   1  197.88   11.20
   1   1   1  212.38   12.60
   1   1   1  205.38   12.20
  -1   1  -1  185.68   11.20
   2  -1   1 3819.72  213.28
  -2   1  -1 4021.60  214.38
   2   1   1 3588.64  215.28
   3  -1   1  146.49   10.00
  -3  -1  -1  145.69   10.50
  -3  -1  -1  122.39    9.80
   4  -1   1  658.83   38.60
  -4  -1  -1  700.33   38.90
  -4   1  -1  641.14   37.90
   4   1   1  666.33   39.50
   5  -1   1 1936.81  118.99
  -5  -1  -1 2035.80  118.99
  -5   1  -1 2313.07  118.69
   5   1   1 2333.37  120.49
   6  -1   1  186.68   15.40
  -6  -1  -1  178.78   14.50
   6   1   1  133.19   15.90
  -6   1  -1  126.89   13.10
  -7  -1  -1  692.03   40.80
   7  -1   1  663.93   41.50
  -7   1  -1  660.73   40.00
   7   1   1  670.73   42.50
  -8  -1  -1  428.56   25.40
   8  -1   1  420.96   35.00
   8   1   1  321.37   26.10
  -8   1  -1  311.97   23.60
  -9  -1  -1   14.80    6.80
   9  -1   1   23.40    8.30
   9   1   1   30.10    9.80
  -9   1  -1   19.30    6.60
  10  -1   1   31.10   10.00
 -10  -1  -1   36.30    8.40
  10   1   1   63.19   12.30
 -11  -1  -1  202.68   17.90
 -11  -1  -1  185.78   17.90
  11  -1   1  207.38   21.10
  11   1   1  190.78   21.60
 -11   1  -1  177.58   16.50
 -11   1  -1  207.68   17.60
 -12  -1  -1   71.59   12.10
 -12  -1  -1   55.59   10.60
  12  -1   1   68.49   14.10
  12   1   1   69.79   14.60
 -12   1  -1   72.09   16.60
 -12   1  -1   52.29   10.00
 -13  -1  -1  238.48   20.90
  13  -1   1  263.57   25.00
 -13  -1  -1  231.78   20.70
 -13   1  -1  231.98   19.80
 -13   1  -1  244.08   20.40
  13   1   1  235.98   24.90
 -14  -1  -1   50.79   10.80
 -14  -1  -1   56.59   11.30
  14  -1   1   49.40   13.90
  14   1   1   52.89   14.20
 -14   1  -1   47.70    9.40
 -14   1  -1   71.69   11.50
  15  -1   1  136.09   21.10
 -15  -1  -1  140.99   16.50
 -15  -1  -1  148.09   17.10
 -15   1  -1  139.09   15.70
 -15   1  -1  115.69   14.60
  15   1   1  136.39   22.00
  16  -1   1  136.39   21.50
 -16  -1  -1  157.98   17.50
 -16  -1  -1   90.19   20.20
  16   1   1  140.39   22.20
 -16   1  -1  144.79   15.70
 -16   1  -1  115.39   14.90
 -17  -2   1   60.19   16.30
  17  -2  -1   87.69   17.20
  17   2  -1  107.89   19.30
 -17   2   1   87.49   13.00
 -16  -2   1   -1.60    8.60
 -16  -2   1   20.70    9.80
  16  -2  -1   17.70   11.30
  16   2  -1    9.60   12.30
 -16   2   1   29.20    8.80
  15   2  -1  210.88   25.20
 -15   2   1  215.98   20.30
  14  -2  -1  231.08   23.40
 -14  -2   1  193.48   20.30
  14   2  -1  188.88   23.30
 -14   2   1  202.08   19.30
  13  -2  -1   20.70   10.20
 -13  -2   1    7.70    8.70
  13   2  -1   18.70   11.10
 -13   2   1    5.60    7.40
  12  -2  -1  364.66   28.50
 -12  -2   1  353.96   26.70
  12   2  -1  321.77   29.40
 -12   2   1  324.47   25.40
 -11  -2   1  402.86   29.20
  11  -2  -1  429.46   30.20
  11   2  -1  364.16   30.90
 -10  -2   1  677.23   43.00
  10  -2  -1  736.73   44.50
  10   2  -1  636.44   45.10
 -10   2   1  681.33   42.40
  -9  -2   1  676.93   41.40
   9  -2  -1  691.03   41.80
   9   2  -1  604.14   42.30
  -9   2   1  642.84   40.30
   8  -2  -1  214.78   18.00
  -8  -2   1  223.48   18.10
   8   2  -1  213.58   19.70
  -8   2   1  219.68   17.50
  -7  -2   1  970.60   51.69
   7  -2  -1  897.41   51.19
   7   2  -1  761.52   51.99
  -7   2   1  799.92   50.29
   6  -2  -1  807.12   48.60
  -6  -2   1  900.41   49.30
   6   2  -1  779.92   49.80
  -6   2   1  802.52   48.10
  -5  -2   1  244.58   16.50
   5  -2  -1  225.58   15.80
   5   2  -1  192.88   16.30
  -5   2   1  203.98   15.20
  -4  -2   1 1021.10   56.59
   4  -2  -1  982.30   55.99
   4   2  -1  951.70   56.69
  -4   2   1 1019.20   55.99
   3  -2  -1  294.67   19.10
  -3  -2   1  327.57   19.80
  -3   2   1  321.37   19.20
   3   2  -1  302.67   19.90
  -2  -2   1 1704.53   91.69
   2  -2  -1 1624.84   91.39
   2   2  -1 1677.63   91.69
   1  -2  -1  461.55   28.30
  -1  -2   1  484.65   28.50
   1  -2  -1  440.76   28.50
   1   2  -1  528.65   28.50
  -1   2   1  544.25   28.40
  -1   2   1  579.64   28.80
   0  -2  -1  178.08   12.00
   0  -2  -1  196.18   12.70
   0  -2  -1  187.98   12.20
   0   2   1  232.28   12.30
  -1  -2  -1  931.81   51.29
  -1  -2  -1  899.61   51.19
  -1  -2  -1  844.82   51.39
   1   2   1 1005.00   51.79
  -2  -2  -1 2081.09  113.99
   3  -2   1 1969.30   98.29
  -3  -2  -1 1761.32   98.99
  -3  -2  -1 1916.71   99.39
  -3   2  -1 1650.53   97.69
   3   2   1 1677.33   99.49
   4  -2   1 2257.37  132.39
  -4  -2  -1 2437.36  133.39
   4   2   1 2532.65  134.29
  -4   2  -1 2461.95  132.09
   5  -2   1   96.99   10.80
  -5  -2  -1  117.69   12.10
  -5   2  -1   88.59    9.40
   5   2   1   91.79   12.60
   6  -2   1  683.23   41.00
  -6  -2  -1  706.73   41.40
  -6   2  -1  665.93   39.80
   6   2   1  672.33   42.80
  -7  -2  -1  324.57   23.10
   7  -2   1  317.27   22.90
   7   2   1  326.77   27.60
  -7   2  -1  344.27   21.80
  -8  -2  -1   27.80    7.50
   8  -2   1   22.00    7.20
  -8   2  -1   43.80    6.90
   8   2   1   39.80    9.40
  -9  -2  -1  222.18   18.10
  -9  -2  -1  200.48   17.60
   9  -2   1  211.58   19.00
  10  -2   1  125.39   15.60
 -10  -2  -1  122.09   14.30
 -10  -2  -1  127.39   14.60
 -10   2  -1  105.39   12.70
  10   2   1  108.69   17.50
 -11  -2  -1  110.49   15.40
 -11  -2  -1  131.49   15.30
  11  -2   1  131.49   17.20
 -11   2  -1  134.09   14.00
 -11   2  -1  140.89   13.40
  11   2   1  128.09   19.20
 -12  -2  -1  195.58   18.80
 -12  -2  -1  185.58   18.70
  12  -2   1  199.98   21.40
 -12   2  -1  209.48   18.30
  12   2   1  216.18   23.40
 -12   2  -1  170.38   16.40
 -13  -2  -1   26.60    9.40
  13  -2   1   43.70   12.10
 -13  -2  -1   41.00   10.70
 -13   2  -1   27.60    7.90
  13   2   1   25.40   12.00
 -13   2  -1   51.79    9.90
  14  -2   1  122.19   18.40
 -14  -2  -1  111.99   15.70
 -14  -2  -1  139.79   16.30
 -14   2  -1  114.09   14.40
 -14   2  -1  102.89   13.20
  15  -2   1   70.39   15.20
 -15  -2  -1   59.09   11.70
 -15  -2  -1   74.79   12.90
 -15   2  -1   80.99   12.40
 -15   2  -1   74.69   11.10
  15   2   1   62.39   15.70
 -16  -2  -1   13.50    9.10
 -16  -2  -1   -8.30    7.00
  16  -2   1   14.10   11.40
 -16   2  -1   -0.70    6.10
  16   2   1   -3.10   10.70
 -16   2  -1   17.00    7.40
  17  -3  -1    3.50   11.50
 -17   3   1   33.60    9.10
  17   3  -1   14.70   12.90
  16  -3  -1  206.78   23.40
 -16  -3   1  177.48   20.50
  16   3  -1  161.28   23.60
 -16   3   1  194.78   18.70
 -15  -3   1   45.20   11.20
  15   3  -1   38.50   14.10
 -15   3   1   53.89   11.10
  14  -3  -1  252.67   25.40
 -14  -3   1  232.68   23.00
  14   3  -1  302.07   28.50
 -14   3   1  247.38   21.30
  13  -3  -1  196.38   20.90
 -13  -3   1  204.38   20.10
  13   3  -1  183.88   22.90
 -13   3   1  202.48   18.80
 -12  -3   1   12.70    9.30
  12  -3  -1   17.00    9.80
  12   3  -1   19.20   11.10
 -12   3   1   15.10    8.00
 -11  -3   1  458.45   31.50
  11  -3  -1  450.55   32.10
  11   3  -1  418.06   34.00
 -11   3   1  436.66   30.00
  10  -3  -1  484.55   34.00
 -10  -3   1  488.25   34.20
 -10   3   1  534.85   33.30
  10   3  -1  520.05   36.70
   9  -3  -1  676.13   39.20
  -9  -3   1  640.14   39.00
   9   3  -1  548.25   40.20
  -9   3   1  554.34   37.30
   8  -3  -1 1100.29   62.19
  -8  -3   1 1165.78   62.69
  -8   3   1  997.80   61.09
   8   3  -1  960.40   63.49
  -7  -3   1   52.69    9.40
   7  -3  -1   65.19    9.60
   7   3  -1   35.20    9.80
  -7   3   1   41.50    8.00
   6  -3  -1  455.85   31.10
  -6  -3   1  456.65   31.70
  -6   3   1  523.95   31.10
   6   3  -1  554.84   33.90
  -5  -3   1 1292.17   70.79
   5  -3  -1 1285.97   69.99
   5   3  -1 1186.08   71.19
  -5   3   1 1192.48   69.59
   4  -3  -1  177.08   12.90
  -4  -3   1  167.58   13.50
   4   3  -1  185.68   14.40
  -4   3   1  199.38   13.00
   3  -3  -1 6206.48  313.27
   3   3  -1 4818.22  310.57
   2  -3  -1 9999.00  483.35
  -2  -3   1 8322.87  482.85
   2   3  -1 7947.20  482.25
  -1  -3   1 4311.97  234.38
   1  -3  -1 4219.88  236.28
   1   3  -1 4031.50  233.48
  -1   3   1 4177.68  236.48
   0  -3  -1  278.07   18.20
   0  -3  -1  243.08   17.10
   0  -3  -1  260.77   17.00
   0   3   1  344.77   17.50
   1  -3   1  116.39    7.50
  -1  -3  -1  125.29    9.90
  -1  -3  -1  135.29    9.90
  -1  -3  -1  120.39   10.80
   1   3   1  129.39   10.70
   1   3   1  139.79    9.70
   2   3   1 3115.79  170.58
  -3  -3  -1  657.13   38.90
  -3  -3  -1  631.74   38.40
   3  -3   1  617.84   37.10
   3   3   1  707.33   39.60
  -3   3  -1  692.43   36.90
  -4  -3  -1  270.67   17.90
   4  -3   1  287.47   16.80
  -4  -3  -1  266.07   18.50
   4   3   1  204.58   18.70
   5  -3   1 2449.05  137.99
  -5  -3  -1 2534.95  139.29
  -5  -3  -1 2483.55  138.99
   5   3   1 2517.35  140.39
  -5   3  -1 2570.24  137.19
  -6  -3  -1  370.46   25.60
  -6  -3  -1  334.57   24.70
   6  -3   1  362.66   24.40
   6   3   1  409.06   27.80
  -6   3  -1  392.96   23.30
   7  -3   1  554.74   33.70
  -7  -3  -1  583.34   34.50
  -7  -3  -1  565.84   34.20
  -7   3  -1  471.45   31.80
   7   3   1  510.25   35.80
   8  -3   1  666.63   42.70
  -8  -3  -1  687.43   43.10
  -8  -3  -1  702.13   43.20
   8   3   1  716.93   45.70
  -8   3  -1  719.43   41.30
  -9  -3  -1   63.69   15.60
   9  -3   1   58.99   10.20
  -9  -3  -1   59.59   10.20
  -9   3  -1   49.60    8.00
   9   3   1   65.29   13.40
  10  -3   1  224.98   20.10
 -10  -3  -1  207.68   19.40
 -10  -3  -1  218.08   19.20
  10   3   1  196.18   22.40
 -10   3  -1  220.28   17.20
  11  -3   1   59.29   11.80
 -11  -3  -1   60.19   11.10
 -11  -3  -1   56.29   11.00
 -11   3  -1   97.89   11.70
  11   3   1   77.19   15.00
 -11   3  -1   81.29   10.10
  12  -3   1  281.57   25.00
 -12  -3  -1  275.47   23.10
 -12  -3  -1  278.07   23.40
 -12   3  -1  274.57   20.00
 -12   3  -1  267.37   20.90
  12   3   1  269.17   26.90
  13  -3   1  187.48   20.80
 -13  -3  -1  183.38   19.20
 -13  -3  -1  160.78   19.10
 -13   3  -1  227.28   19.10
 -13   3  -1  183.78   16.00
  13   3   1  193.28   24.30
 -14  -3  -1   31.00   10.30
 -14  -3  -1   43.90   10.70
  14  -3   1   63.89   13.90
 -14   3  -1   63.79   13.30
  14   3   1   41.70   14.10
 -14   3  -1   45.10    8.60
 -15  -3  -1   -0.30    8.10
 -15  -3  -1   14.30    9.50
  15  -3   1   16.90   11.30
 -15   3  -1   16.90    7.30
  15   3   1   10.50   11.80
 -15   3  -1    8.00    6.30
  16  -3   1   97.59   17.40
 -16  -3  -1  107.49   16.50
 -16  -3  -1  122.59   16.80
 -16   3  -1  146.09   14.40
 -16   3  -1  103.29   13.00
  16   3   1  109.79   19.70
  17  -4  -1   94.09   16.90
 -17   4   1   77.29   11.40
  17   4  -1   81.49   18.10
  16  -4  -1   16.80   11.30
  16   4  -1   17.90   12.90
 -15  -4   1  190.18   22.30
 -15  -4   1  218.08   22.30
  15   4  -1  223.28   26.10
 -15   4   1  271.47   20.90
  14  -4  -1   74.59   14.40
 -14  -4   1   71.59   21.30
 -14   4   1   87.09   13.40
 -13  -4   1    7.50    8.70
  13  -4  -1   15.30    9.60
 -13   4   1   21.80    8.10
  13   4  -1   19.60   12.00
  12  -4  -1  116.69   16.10
 -12  -4   1   98.49   16.00
 -11  -4   1    2.30    7.90
  11  -4  -1    2.30    7.90
  11   4  -1   -9.20    9.10
 -11   4   1   -3.20    6.10
  10  -4  -1  795.52   47.90
 -10  -4   1  814.82   48.30
  10   4  -1  724.23   50.19
 -10   4   1  707.73   45.90
   9  -4  -1  874.81   51.89
  -9  -4   1  946.91   52.79
  -9   4   1  822.02   50.49
   9   4  -1  761.72   53.69
   8  -4  -1  163.58   14.50
  -8  -4   1  179.88   16.40
   8   4  -1  157.18   17.40
  -8   4   1  122.19   13.20
  -7  -4   1 1158.58   63.69
   7  -4  -1 1070.59   62.39
  -7   4   1 1016.90   61.69
   7   4  -1 1062.59   64.59
  -6  -4   1  766.32   46.40
   6  -4  -1  774.62   45.50
  -6   4   1  741.23   44.80
   6   4  -1  779.62   47.50
  -5  -4   1   71.79   11.70
  -5   4   1  113.29    8.50
  -5   4   1  101.69   10.50
   5   4  -1  121.29   13.80
   4  -4  -1 1573.64   80.99
  -4  -4   1 1680.13   82.29
   4   4  -1 1247.48   81.49
  -4   4   1 1422.66   79.49
  -4   4   1 1328.17   80.29
   3  -4  -1  528.75   32.90
  -3  -4   1  578.44   33.90
   3  -4  -1  582.44   32.00
  -3   4   1  583.04   32.00
  -3   4   1  567.74   32.80
   3   4  -1  553.04   33.90
   2  -4  -1  707.33   43.50
  -2  -4   1  753.82   44.20
   2  -4  -1  768.12   42.90
  -2   4   1  776.42   43.50
   2   4  -1  779.72   44.00
  -2   4   1  823.62   43.10
   1  -4  -1 1214.58   71.99
   1  -4  -1 1213.68   72.39
  -1   4   1 1492.25   72.59
   0  -4  -1 2516.65  135.29
   0  -4  -1 2401.86  134.59
  -1  -4  -1 3128.79  159.58
   1   4   1 2681.23  158.98
   2  -4   1 1231.58   69.09
  -2  -4  -1 1303.17   71.39
   2  -4   1 1178.88   68.29
  -2  -4  -1 1246.38   70.69
   2   4   1 1356.06   71.59
  -3  -4  -1   76.49    9.40
  -3  -4  -1   74.49    8.10
   3  -4   1   73.29    6.30
   3   4   1   46.50    8.20
   4  -4   1 1143.89   66.79
  -4  -4  -1 1134.29   68.79
  -4  -4  -1 1171.38   68.49
   4   4   1 1176.08   69.59
  -4   4  -1 1282.57   65.19
  -4   4  -1 1280.57   66.19
  -5  -4  -1  241.18   18.50
   5  -4   1  238.48   16.70
  -5  -4  -1  254.87   19.40
   5   4   1  234.28   20.20
  -5   4  -1  225.38   15.20
  -6  -4  -1  943.21   53.89
  -6  -4  -1  893.31   53.59
   6  -4   1  915.71   52.29
   6   4   1  879.51   57.09
  -6   4  -1  878.51   50.89
  -7  -4  -1  229.78   18.30
  -7  -4  -1  221.68   17.80
   7  -4   1  217.18   16.60
   7   4   1  197.68   19.60
  -7   4  -1  201.68   14.80
   8  -4   1   89.59   11.60
  -8  -4  -1   73.49   11.30
   8   4   1  105.99   15.00
  -8   4  -1   98.09    9.60
  -9  -4  -1  729.03   46.10
   9  -4   1  725.23   45.40
  -9  -4  -1  695.53   45.60
  -9   4  -1  777.82   43.50
   9   4   1  738.13   48.80
 -10  -4  -1  183.28   17.80
 -10  -4  -1  163.78   17.40
  10  -4   1  188.38   17.90
  10   4   1  199.98   21.70
 -10   4  -1  158.38   14.60
 -11  -4  -1  461.85   31.20
 -11  -4  -1  459.45   31.70
  11  -4   1  475.95   31.90
  11   4   1  386.96   34.20
 -11   4  -1  410.86   27.10
 -11   4  -1  405.06   28.00
  12  -4   1  326.87   26.60
 -12  -4  -1  289.67   25.20
 -12  -4  -1  298.27   25.30
  12   4   1  313.97   28.90
 -12   4  -1  321.47   21.60
 -12   4  -1  336.97   22.80
 -13  -4  -1    1.30    9.00
  13  -4   1   -0.50    8.60
 -13  -4  -1   -1.70    8.40
  13   4   1    9.30   11.30
 -13   4  -1    8.40    6.30
 -13   4  -1    1.60    5.00
  14  -4   1   64.29   14.00
 -14  -4  -1   54.49   19.80
 -14   4  -1  123.69   12.70
 -14   4  -1   95.49   11.20
  14   4   1  103.89   18.60
 -15  -4  -1   20.20    9.80
 -15  -4  -1   29.60   10.80
  15  -4   1   16.50   10.90
 -15   4  -1   10.40    9.20
  15   4   1    7.60   11.90
 -15   4  -1   31.20    8.60
  16  -4   1   36.50   13.00
  16   4   1   45.60   15.10
 -16   4  -1   68.59   10.00
  16  -5  -1  171.78   22.60
 -16   5   1  178.28   17.10
 -15  -5   1  -10.50    7.70
 -15  -5   1   -8.70   10.50
 -15   5   1   24.40    8.10
  15   5  -1    2.40   11.90
  14  -5  -1  175.08   20.30
 -14  -5   1  142.19   18.90
 -14  -5   1  171.18   22.40
  14   5  -1  156.78   25.40
 -14   5   1  176.98   16.80
  13  -5  -1  149.29   18.80
 -13  -5   1  115.49   17.40
 -13   5   1  154.28   17.40
  13   5  -1  102.49   18.40
  12  -5  -1   16.50    9.50
 -12  -5   1    6.30    8.60
 -12   5   1   -0.50    6.80
  12   5  -1    5.30   10.40
  11  -5  -1  493.35   34.20
 -11  -5   1  502.15   34.30
  11   5  -1  480.75   37.30
 -11   5   1  466.65   31.90
 -10  -5   1  618.54   37.20
  10  -5  -1  596.64   36.40
 -10   5   1  470.45   33.80
  10   5  -1  468.05   38.30
   9  -5  -1   47.20    8.90
  -9  -5   1   58.39   10.60
  -9   5   1   27.00    7.30
   9   5  -1   27.70   10.30
   8  -5  -1  971.70   58.39
  -8  -5   1  962.60   55.89
  -8   5   1  867.81   53.59
   8   5  -1  891.21   57.29
   7  -5  -1  322.47   23.20
  -7  -5   1  344.07   24.60
   7   5  -1  374.86   26.40
  -7   5   1  331.67   22.60
  -6  -5   1 1130.49   67.19
   6  -5  -1 1129.09   65.89
  -6   5   1 1206.08   63.99
   6   5  -1 1129.89   68.09
  -6   5   1 1141.19   65.19
  -5  -5   1 1383.16   73.79
   5  -5  -1 1310.27   72.19
   5   5  -1 1197.58   73.69
  -5   5   1 1242.68   70.29
  -5   5   1 1230.38   71.49
   4  -5  -1  307.27   20.70
  -4  -5   1  342.47   22.50
   4   5  -1  288.97   21.80
  -4   5   1  318.77   20.20
  -4   5   1  311.47   18.80
   3  -5  -1 1649.73   82.59
   3  -5  -1 1524.05   83.59
  -3  -5   1 1558.54   84.69
   3   5  -1 1427.16   84.29
  -3   5   1 1450.55   82.49
  -3   5   1 1395.66   83.09
   2  -5  -1  967.90   54.79
   2  -5  -1  974.80   53.99
  -2  -5   1  856.61   55.09
  -2   5   1 1016.40   54.59
   2   5  -1  953.30   55.09
  -2   5   1 1037.30   54.19
   1  -5  -1 1235.48   63.69
  -1  -5   1 1145.59   64.19
   1  -5  -1 1240.18   64.29
  -1   5   1 1043.20   63.59
  -1   5   1 1042.30   63.39
   0  -5  -1 1589.34   83.89
   0  -5   1 1489.55   81.99
   0  -5  -1 1478.45   82.99
   0  -5  -1 1400.06   82.49
   0   5   1 1496.05   82.69
  -1  -5  -1  122.49   10.10
  -1  -5  -1  130.69   10.60
  -1  -5  -1  116.29   11.20
   1  -5   1  129.99    8.50
   1  -5   1  131.79    8.90
   1   5   1  125.89   10.20
   1   5   1  116.69   11.10
   2  -5   1  780.32   42.40
  -2  -5  -1  815.22   45.20
   2  -5   1  713.23   41.80
  -2  -5  -1  797.12   44.20
   2   5   1  675.43   44.40
  -3  -5  -1  700.33   42.60
  -3  -5  -1  701.43   41.90
   3  -5   1  700.33   40.00
   3   5   1  716.83   42.90
  -4  -5  -1  863.71   47.30
  -4  -5  -1  835.42   47.90
   4  -5   1  797.42   44.90
  -4   5  -1  738.33   42.60
   4   5   1  698.03   47.70
  -5  -5  -1 2470.15  133.59
  -5  -5  -1 2523.65  134.09
   5  -5   1 2561.64  131.89
  -5   5  -1 2272.87  130.19
  -5   5  -1 2300.77  129.39
   5   5   1 2238.38  134.39
   6  -5   1  263.57   18.40
  -6  -5  -1  281.97   21.20
  -6  -5  -1  257.27   20.30
  -6   5  -1  263.07   16.70
   6   5   1  266.87   22.40
  -7  -5  -1  285.37   22.20
   7  -5   1  264.87   20.20
  -7  -5  -1  288.67   22.30
  -7   5  -1  309.07   18.70
   7   5   1  322.27   24.80
   8  -5   1  910.01   56.09
  -8  -5  -1  957.60   57.79
  -8  -5  -1  949.51   57.59
   8   5   1 1005.30   60.39
  -8   5  -1  959.20   54.29
   9  -5   1  151.28   15.20
  -9  -5  -1  149.09   16.00
  -9  -5  -1  160.68   16.10
   9   5   1  129.59   18.20
  -9   5  -1  130.09   12.10
 -10  -5  -1  236.08   21.60
 -10  -5  -1  221.68   21.00
  10  -5   1  256.87   21.00
  10   5   1  267.37   25.30
 -10   5  -1  244.68   17.80
 -11  -5  -1  210.68   19.60
 -11  -5  -1  191.18   18.70
  11  -5   1  210.38   18.90
 -11   5  -1  168.88   14.80
 -11   5  -1  162.58   13.30
  11   5   1  140.09   21.30
  12  -5   1  103.89   15.40
 -12  -5  -1   57.09   12.10
 -12  -5  -1  108.59   15.70
 -12   5  -1   95.19   11.20
 -12   5  -1   71.09    9.10
  12   5   1   61.99   15.10
 -13  -5  -1  377.96   30.30
  13  -5   1  417.16   31.30
 -13  -5  -1  372.06   30.30
 -13   5  -1  386.26   25.40
 -13   5  -1  419.06   26.60
  13   5   1  426.06   36.00
  14  -5   1   32.30   11.20
 -14  -5  -1   24.90   10.20
 -14  -5  -1   25.80   11.10
  14   5   1   27.80   13.30
 -14   5  -1   37.40    7.20
 -14   5  -1   30.20    6.30
  15  -5   1  101.89   17.40
 -15  -5  -1  105.59   17.30
  15   5   1  157.38   23.20
 -15   5  -1  126.29   11.90
  16  -5   1   42.20   13.20
  16   5   1   21.90   13.50
 -16   5  -1   37.60    7.80
  16  -6  -1   -0.90    9.50
  16   6  -1    4.00   12.00
 -16   6   1    0.80    8.30
  15   6  -1  149.49   23.80
 -15   6   1  170.38   16.70
 -14  -6   1  112.79   17.00
  14  -6  -1  131.59   18.40
 -14  -6   1  111.29   17.00
  14   6  -1   85.69   17.80
 -14   6   1  128.09   18.90
 -13  -6   1   11.60   11.30
  13  -6  -1   41.40   11.00
  13   6  -1   30.30   13.10
 -13   6   1   39.00   11.00
 -12  -6   1  170.78   20.50
  12  -6  -1  212.68   21.10
 -12   6   1  242.68   19.00
  12   6  -1  268.47   26.50
 -11  -6   1   23.10    9.90
  11  -6  -1   29.90    9.60
 -11   6   1   11.60    7.00
  11   6  -1   20.90   11.20
 -10  -6   1   18.70    9.30
  10  -6  -1   29.30    8.90
  10   6  -1   14.00   10.20
 -10   6   1   24.70    7.40
  -9   6   1  122.09   10.10
  -9   6   1  117.59   12.30
   9   6  -1  112.29   17.00
   8  -6  -1    5.70    7.80
  -8  -6   1    2.90    6.90
  -8   6   1    8.30    3.50
  -8   6   1    3.90    5.00
   8   6  -1    1.50    7.50
   7  -6  -1  786.82   43.60
  -7   6   1  729.23   40.80
  -7   6   1  697.93   42.20
   7   6  -1  633.74   45.10
   6  -6  -1  336.67   22.40
  -6  -6   1  351.16   24.20
  -6   6   1  318.97   19.50
   6   6  -1  306.57   25.00
  -6   6   1  295.87   21.10
  -5  -6   1  233.68   17.90
   5  -6  -1  224.58   15.90
   5   6  -1  161.28   17.50
  -5   6   1  173.18   14.50
  -5   6   1  180.68   12.70
   4  -6  -1  827.02   49.00
  -4  -6   1  816.22   50.49
   4   6  -1  810.22   50.49
  -4   6   1  866.81   48.50
  -4   6   1  877.71   47.40
   3  -6  -1  336.87   23.90
   3  -6  -1  385.86   22.50
  -3  -6   1  350.86   25.20
   3   6  -1  383.26   25.40
  -3   6   1  398.06   22.80
  -3   6   1  395.76   23.60
   2  -6  -1  892.21   49.80
   2  -6  -1  914.61   48.90
  -2  -6   1  837.22   50.39
  -2   6   1  830.52   48.80
   2   6  -1  863.01   49.99
  -2   6   1  842.12   49.20
  -1  -6   1 1543.25   98.99
   1  -6  -1 1610.74   98.89
   1  -6  -1 1665.43   98.39
  -1   6   1 2045.00   99.09
  -1   6   1 2059.19   98.89
   0  -6  -1  848.72   50.39
   0  -6   1  908.61   48.60
   0  -6  -1  841.92   49.50
   0  -6  -1  861.21   49.20
   0   6   1  826.52   49.00
   1  -6   1 2021.60  111.69
  -1  -6  -1 2117.89  113.59
  -1  -6  -1 2029.00  114.29
  -1  -6  -1 2045.50  113.19
   1  -6   1 2018.60  111.99
   1   6   1 2024.60  113.09
   2  -6   1  449.16   26.40
  -2  -6  -1  447.46   28.10
  -2  -6  -1  451.75   28.50
   2  -6   1  434.06   25.30
  -2  -6  -1  456.85   29.60
   2   6   1  424.16   28.80
  -3  -6  -1   71.89   10.60
  -3  -6  -1   61.39   10.50
   3  -6   1   56.89    7.80
   3  -6   1   53.69    5.40
  -4  -6  -1  831.02   49.60
  -4  -6  -1  854.51   50.49
   4  -6   1  782.22   47.20
   4   6   1  842.12   50.79
  -5  -6  -1  217.38   17.40
  -5  -6  -1  171.68   15.50
   5  -6   1  172.98   13.20
   5   6   1  177.98   19.60
  -5   6  -1  162.88    9.50
  -5   6  -1  144.29   12.00
   6  -6   1  753.22   46.80
  -6  -6  -1  900.81   50.09
  -6  -6  -1  860.31   49.50
  -6   6  -1  788.22   44.90
   6   6   1  768.22   50.39
  -6   6  -1  776.62   43.90
   7  -6   1  384.16   25.50
  -7  -6  -1  387.36   27.90
  -7  -6  -1  395.56   27.90
  -7   6  -1  396.66   22.10
   7   6   1  387.26   29.50
  -7   6  -1  389.06   23.30
   8  -6   1  704.33   42.50
  -8  -6  -1  691.73   44.50
  -8  -6  -1  706.43   44.40
  -8   6  -1  685.13   40.00
   8   6   1  653.83   46.20
  -8   6  -1  723.23   38.90
  -9  -6  -1  760.22   50.99
  -9  -6  -1  819.52   51.69
   9  -6   1  821.12   49.90
   9   6   1  857.21   54.59
  -9   6  -1  844.92   47.10
 -10  -6  -1   14.80    9.00
  10  -6   1   32.10    9.30
 -10  -6  -1   27.10   10.00
 -10   6  -1   47.40    6.00
  10   6   1   29.00   11.80
 -10   6  -1   41.60    6.60
 -11  -6  -1  236.68   22.00
 -11  -6  -1  255.57   22.10
  11  -6   1  242.18   20.80
 -11   6  -1  211.68   16.30
  11   6   1  200.88   24.40
 -11   6  -1  208.28   14.90
 -12  -6  -1   59.29   12.60
  12  -6   1   50.89   11.20
 -12  -6  -1   58.99   12.40
 -12   6  -1   69.69    7.80
 -12   6  -1   63.09    9.20
  12   6   1   91.39   17.90
  13  -6   1   15.30    9.30
 -13  -6  -1   -0.60    8.80
 -13  -6  -1    4.20    9.30
 -13   6  -1   10.60    4.60
  13   6   1    6.30   12.90
 -13   6  -1   21.30    5.80
  14  -6   1  157.88   19.60
 -14  -6  -1  146.69   18.90
 -14  -6  -1  128.79   18.50
 -14   6  -1  170.48   12.90
  14   6   1  110.79   20.40
 -14   6  -1  201.08   14.00
  15  -6   1   -4.00    9.70
 -15   6  -1    8.70    4.60
  15   6   1    0.30   11.10
  16  -7  -1   57.19   13.50
  16   7  -1   81.19   18.30
 -16   7   1   66.29    9.50
  15  -7  -1    9.40   10.90
 -15   7   1   16.30    9.30
  15   7  -1  -12.70   10.10
  14  -7  -1  189.08   21.50
 -14  -7   1  154.58   21.30
 -14   7   1  213.68   18.40
  14   7  -1  191.28   25.80
 -14   7   1  223.88   15.70
  13  -7  -1  231.48   22.70
 -13  -7   1  181.08   22.60
 -13  -7   1  189.78   22.60
  13   7  -1  259.37   31.00
 -13   7   1  279.47   17.20
 -13   7   1  247.88   19.30
 -12  -7   1   32.70   11.30
  12  -7  -1   36.80   10.20
  12   7  -1   30.30   13.30
 -12   7   1   37.90    8.20
 -12   7   1   41.70    6.20
 -11  -7   1  573.54   38.80
  11  -7  -1  555.04   37.60
  11   7  -1  572.94   42.20
 -11   7   1  564.14   33.20
 -11   7   1  524.95   35.00
  10  -7  -1  146.69   16.10
 -10  -7   1  127.29   16.40
 -10   7   1  128.59   13.40
 -10   7   1  126.39   10.50
  10   7  -1   87.69   16.20
   9  -7  -1   69.79   11.60
   9   7  -1  102.09   16.30
  -9   7   1  102.49    8.50
  -9   7   1   83.49   10.80
   8  -7  -1  248.78   18.80
  -8  -7   1  236.78   20.50
   8   7  -1  200.08   21.40
  -8   7   1  220.48   16.90
  -8   7   1  222.28   14.80
  -7  -7   1  254.87   19.70
   7  -7  -1  245.28   17.50
  -7   7   1  199.38   13.80
  -7   7   1  196.18   15.60
   7   7  -1  189.88   19.60
  -6  -7   1  844.42   46.30
   6  -7  -1  778.32   43.90
  -6   7   1  682.03   42.40
   6   7  -1  649.34   45.40
  -6   7   1  687.63   41.10
   5  -7  -1  307.97   23.00
  -5  -7   1  335.97   25.30
  -5   7   1  357.86   21.00
  -5   7   1  359.06   22.40
   5   7  -1  355.16   25.80
   4  -7  -1  276.47   16.60
   4  -7  -1  275.67   19.20
  -4  -7   1  257.47   20.70
  -4   7   1  241.68   17.70
   4   7  -1  239.08   20.80
  -4   7   1  260.67   16.80
   3  -7  -1 1041.00   60.59
  -3  -7   1  974.90   61.79
   3  -7  -1 1062.09   59.09
  -3   7   1 1109.39   59.39
  -3   7   1 1096.99   59.89
   3   7  -1 1027.50   61.49
   2  -7  -1  353.46   23.30
  -2  -7   1  320.37   24.20
   2  -7  -1  365.76   21.90
  -2   7   1  352.86   22.00
  -2   7   1  332.27   22.30
   1  -7  -1   84.39   10.40
   1  -7  -1   96.19    9.60
  -1  -7   1   86.79   11.20
  -1  -7   1  101.19   10.00
  -1   7   1   74.39    9.40
   0  -7   1 1407.76   77.99
   0  -7  -1 1470.15   78.79
   0  -7  -1 1340.77   78.99
   0  -7  -1 1337.17   79.99
   0   7   1 1426.56   78.59
  -1  -7  -1  192.78   18.60
  -1  -7  -1  236.98   17.20
   1  -7   1  223.08   15.60
  -1  -7  -1  226.48   17.40
   1  -7   1  223.98   14.90
  -2  -7  -1 1463.15   85.39
   2  -7   1 1546.45   83.99
  -2  -7  -1 1526.55   86.99
   2  -7   1 1535.15   82.99
  -2  -7  -1 1523.45   85.99
   2   7   1 1459.15   86.29
   3  -7   1  695.63   39.40
   3  -7   1  701.53   41.20
  -3  -7  -1  742.33   43.50
  -3  -7  -1  753.82   44.70
   3   7   1  659.93   43.90
  -4  -7  -1  274.57   20.30
   4  -7   1  241.28   17.30
  -4  -7  -1  256.27   20.80
   4   7   1  254.67   23.40
   5  -7   1 1147.59   69.29
  -5  -7  -1 1288.27   72.09
  -5  -7  -1 1337.07   72.89
   5   7   1 1153.38   72.69
  -6  -7  -1  330.17   24.50
   6  -7   1  327.97   21.50
  -6  -7  -1  344.07   30.40
   6   7   1  304.47   25.20
  -6   7  -1  308.27   20.30
  -7  -7  -1  267.37   21.90
  -7  -7  -1  271.47   22.50
   7  -7   1  311.07   20.20
  -7   7  -1  257.57   17.30
   7   7   1  269.37   23.80
  -8  -7  -1  899.41   51.59
   8  -7   1  888.81   49.50
  -8  -7  -1  846.42   51.19
  -8   7  -1  765.42   44.30
   8   7   1  742.13   52.39
  -8   7  -1  752.72   45.40
  -9  -7  -1  118.99   15.70
  -9  -7  -1  109.49   16.00
   9  -7   1  115.09   13.70
  -9   7  -1  111.99    8.90
  -9   7  -1  106.49    9.20
   9   7   1  107.09   17.40
  -9   7  -1  103.49    7.30
 -10  -7  -1  644.04   43.10
 -10  -7  -1  615.34   43.40
  10  -7   1  646.74   41.60
 -10   7  -1  659.33   36.30
 -10   7  -1  664.03   36.50
  10   7   1  629.34   46.10
 -10   7  -1  661.93   37.60
 -11  -7  -1   94.29   15.80
  11   7   1  129.29   20.10
 -11   7  -1  139.79   11.30
 -11   7  -1  152.08   10.10
 -11   7  -1  149.59    9.70
  12  -7   1   62.99   12.20
 -12   7  -1   71.29    6.50
 -12   7  -1   73.89    8.30
 -12   7  -1   65.39    6.80
  12   7   1   75.79   17.10
 -13  -7  -1  378.56   30.30
  13  -7   1  439.46   30.30
 -13  -7  -1  390.96   30.50
 -13   7  -1  355.56   22.10
 -13   7  -1  343.67   22.30
 -13   7  -1  373.26   23.20
  13   7   1  380.16   34.90
  14  -7   1   27.60   10.90
  14   7   1   25.40   13.40
 -14   7  -1   25.00    4.20
 -14   7  -1   27.60    6.30
 -14   7  -1   25.30    4.30
  15  -7   1   69.79   14.00
 -15   7  -1   80.99    6.70
 -15   7  -1   95.39    7.80
  15   7   1  102.59   19.60
  16  -8  -1  -10.70    9.60
 -16   8   1   -6.10    3.90
  16   8  -1   -9.50   11.10
  15  -8  -1  170.38   21.30
 -15   8   1  218.08   16.60
  15   8  -1  177.58   26.10
 -15   8   1  181.08   13.50
  14  -8  -1   69.29   13.40
 -14   8   1   70.09    8.00
 -14   8   1   92.79   11.70
  14   8  -1   69.29   17.20
  13  -8  -1   52.19   11.80
 -13  -8   1   24.10   11.20
 -13  -8   1   54.69   13.00
 -13   8   1   59.29    7.30
 -13   8   1   70.29   10.90
  13   8  -1   65.69   16.50
  12  -8  -1  278.87   25.10
 -12  -8   1  279.57   26.40
 -12   8   1  313.67   19.60
 -12   8   1  329.97   22.40
  12   8  -1  314.07   30.50
 -11  -8   1   39.60   11.80
  11  -8  -1   63.59   11.60
 -11  -8   1   61.39   13.50
 -11   8   1   69.29   10.90
 -11   8   1   62.39    7.20
  11   8  -1   54.59   14.90
 -10  -8   1  523.45   35.90
  10  -8  -1  549.54   34.50
 -10   8   1  467.75   29.10
 -10   8   1  477.35   31.30
  10   8  -1  460.95   37.70
  -9  -8   1  101.29   15.90
   9  -8  -1  120.69   14.10
  -9   8   1   89.19   11.10
  -9   8   1   89.99    8.20
   9   8  -1   74.29   14.70
   8  -8  -1   19.20    7.30
  -8  -8   1   23.00    9.00
  -8   8   1   27.90    4.50
   8   8  -1   15.30    9.90
  -8   8   1   23.40    6.10
   7   8  -1  406.36   30.30
  -7   8   1  402.56   25.80
  -7   8   1  407.16   24.20
  -6  -8   1  502.65   31.10
   6  -8  -1  457.05   28.60
  -6   8   1  412.46   27.00
   6   8  -1  412.16   30.50
  -6   8   1  408.26   25.70
  -5  -8   1   10.30    6.70
   5  -8  -1    9.70    5.70
  -5   8   1   14.40    3.90
  -5   8   1    7.70    4.50
   5   8  -1   11.80    7.40
   4  -8  -1  543.15   38.30
   4  -8  -1  589.44   36.70
  -4  -8   1  587.84   40.40
  -4   8   1  707.83   37.30
  -4   8   1  710.33   38.10
   4   8  -1  686.43   40.70
  -3  -8   1    1.90    6.70
  -3  -8   1    9.60    6.20
   3  -8  -1    2.40    3.60
   3  -8  -1    3.20    5.50
  -3   8   1   10.20    4.30
   3   8  -1    3.60    6.60
  -3   8   1    3.20    4.60
  -2  -8   1 1115.89   65.29
   2  -8  -1 1096.99   63.99
  -2  -8   1 1082.99   66.29
   2  -8  -1 1075.19   65.09
  -2   8   1 1197.58   64.19
  -2   8   1 1218.68   64.49
   1  -8  -1 1491.95   83.79
   1  -8  -1 1451.95   82.89
  -1  -8   1 1445.26   84.19
  -1  -8   1 1424.86   83.09
  -1   8   1 1563.44   82.99
   0  -8  -1  283.87   18.80
   0  -8   1  233.78   17.40
   0  -8  -1  251.87   19.40
   0  -8  -1  237.48   20.50
   0  -8   1  260.37   18.20
   0   8   1  242.78   18.40
  -1  -8  -1 1779.62  110.09
   1  -8   1 1977.70  108.09
  -1  -8  -1 1919.31  108.89
  -1  -8  -1 2005.90  109.59
   1  -8   1 2042.40  107.59
   2  -8   1  932.21   52.19
  -2  -8  -1  871.71   53.49
  -2  -8  -1  945.51   54.29
   2  -8   1  929.91   51.09
  -2  -8  -1  850.01   54.79
  -3  -8  -1  136.69   19.10
  -3  -8  -1   90.89   14.00
   3  -8   1  101.69    7.80
   3  -8   1   94.09    9.90
  -3  -8  -1  100.99   12.30
   3   8   1  134.39   14.50
   4  -8   1  943.81   56.79
  -4  -8  -1 1099.59   59.69
  -4  -8  -1 1011.80   60.29
   4   8   1  932.21   59.79
  -5  -8  -1   80.89   12.20
   5  -8   1   71.49    8.90
   5   8   1   75.49   11.80
   6  -8   1  353.76   23.20
  -6  -8  -1  380.46   27.00
  -6  -8  -1  351.36   25.50
   6   8   1  290.57   26.00
  -7  -8  -1  144.99   16.90
  -7  -8  -1  162.98   16.40
   7  -8   1  147.39   13.70
   7   8   1  132.89   18.10
  -8  -8  -1  329.27   25.80
  -8  -8  -1  332.67   25.30
   8   8   1  271.37   26.80
   9  -8   1 1100.29   62.09
  -9  -8  -1 1061.79   64.29
  -9  -8  -1 1004.50   64.09
   9   8   1  995.60   66.49
 -10  -8  -1   22.40    9.90
  10  -8   1   30.80    9.00
 -10  -8  -1   18.10    9.40
  10   8   1   20.00   11.30
 -11  -8  -1  114.09   17.50
  11  -8   1  122.49   15.40
 -11  -8  -1  119.89   17.40
  11   8   1  120.79   19.80
  12  -8   1  242.68   21.20
 -12  -8  -1  226.88   22.50
 -12  -8  -1  192.48   22.40
 -13  -8  -1    0.40   10.60
 -13  -8  -1   -2.00   10.90
  13  -8   1   11.50    8.80
  13   8   1    7.50   11.40
  14  -8   1  108.79   17.00
  14   8   1   81.59   17.20
  15  -8   1   15.70   10.30
 -15  -8  -1   12.00   10.50
  15   8   1   34.70   14.50
  15  -9  -1    7.60   10.30
  15   9  -1   24.20   13.10
 -15   9   1   38.80    5.10
 -15   9   1   23.90    4.70
  14  -9  -1  140.59   19.20
 -14   9   1  137.69   10.50
 -14   9   1  157.48   13.80
  13  -9  -1  110.49   15.60
  13   9  -1   52.69   15.30
 -13   9   1   85.49    7.80
 -13   9   1   90.19   11.30
 -12  -9   1   13.50   10.10
 -12  -9   1   19.20   11.00
  12  -9  -1   34.20    9.80
 -12   9   1   30.00    4.70
  12   9  -1   28.50   12.70
 -12   9   1   25.90    7.10
 -11  -9   1  117.89   17.00
  11  -9  -1  137.19   16.40
 -11   9   1  114.99   12.60
  11   9  -1  114.79   19.00
 -11   9   1  118.59    9.50
 -10  -9   1  152.68   20.00
 -10  -9   1  164.78   20.20
  10  -9  -1  184.88   18.20
 -10   9   1  196.28   15.70
 -10   9   1  197.58   12.90
  10   9  -1  188.48   23.10
  -9  -9   1  224.88   21.80
  -9  -9   1  239.18   22.70
   9  -9  -1  233.08   20.10
   9   9  -1  204.38   23.30
  -9   9   1  245.28   17.70
  -9   9   1  238.78   15.30
  -8  -9   1  134.89   16.90
   8  -9  -1  142.79   15.80
  -8  -9   1  141.69   17.60
  -8   9   1  180.88   11.80
  -8   9   1  180.18   14.00
   8   9  -1  171.68   19.90
  -7  -9   1   15.60    8.30
  -7  -9   1   14.10    8.40
   7  -9  -1   14.20    6.50
  -7   9   1   15.40    5.30
  -7   9   1   18.90    4.10
   7   9  -1   22.10    9.70
  -6  -9   1  172.68   17.20
  -6  -9   1  188.08   16.60
   6  -9  -1  173.68   14.70
   6   9  -1  137.39   16.80
  -6   9   1  119.69   11.90
  -6   9   1  126.19   10.60
   5  -9  -1  181.68   15.30
   5  -9  -1  188.18   12.50
  -5  -9   1  190.88   17.70
   5   9  -1  166.28   17.10
  -5   9   1  172.98   12.70
  -5   9   1  169.88   13.70
   4  -9  -1  146.79   10.90
   4  -9  -1  140.19   13.30
  -4  -9   1  164.98   14.70
  -4  -9   1  134.09   15.50
  -4   9   1  131.49   11.00
  -4   9   1  137.39   11.90
   4   9  -1  111.49   20.70
  -3  -9   1  936.91   60.39
   3  -9  -1  990.60   60.09
   3  -9  -1 1059.89   58.69
  -3  -9   1 1014.80   61.89
  -3   9   1 1096.49   59.19
  -3   9   1 1115.19   58.89
   3   9  -1 1003.70   60.79
  -2  -9   1  635.94   36.80
   2  -9  -1  588.54   35.20
   2  -9  -1  576.84   36.60
  -2  -9   1  617.94   38.20
  -2   9   1  529.45   35.00
   1  -9  -1  715.03   44.10
  -1  -9   1  749.13   46.00
  -1  -9   1  717.03   44.40
   1  -9  -1  708.23   45.00
  -1   9   1  850.91   44.60
   0  -9  -1  756.62   43.00
   0  -9   1  717.13   42.10
   0  -9   1  679.53   43.40
   0  -9  -1  697.83   44.70
   0  -9   1  730.13   42.70
   0  -9  -1  691.13   43.40
   1  -9   1  120.09   10.80
  -1  -9  -1  129.39   13.00
  -1  -9  -1  132.69   15.40
   1  -9   1  126.49   11.80
  -1  -9  -1  120.19   13.50
  -2  -9  -1  193.18   25.00
   2  -9   1  204.08   15.10
   2  -9   1  197.88   13.70
  -2  -9  -1  193.48   16.50
  -2  -9  -1  190.18   18.40
   3  -9   1  740.23   45.90
  -3  -9  -1  819.92   48.60
   3  -9   1  793.92   44.30
  -3  -9  -1  762.42   49.30
  -3  -9  -1  815.52   48.20
   3   9   1  791.42   49.00
   4  -9   1   81.79    6.30
  -4  -9  -1   86.49   13.30
  -4  -9  -1   97.09   19.50
   4  -9   1   70.79    9.20
  -4  -9  -1   92.09   12.80
   4   9   1   64.89   11.50
  -5  -9  -1  468.35   31.40
  -5  -9  -1  451.05   32.40
   5  -9   1  443.56   28.70
   6  -9   1  207.58   16.90
  -6  -9  -1  232.58   21.30
  -6  -9  -1  229.38   19.70
  -7  -9  -1  244.28   20.90
   7  -9   1  229.48   17.80
  -7  -9  -1  224.78   21.20
   7   9   1  182.38   21.90
  -8  -9  -1  702.43   44.50
  -8  -9  -1  665.83   44.00
   8  -9   1  671.23   41.10
   8   9   1  587.54   45.20
  -9  -9  -1   17.20    9.80
  -9  -9  -1   34.50   11.10
   9  -9   1   24.50    8.00
   9   9   1   12.50   11.00
 -10  -9  -1  668.13   46.40
  10  -9   1  711.23   44.20
 -10  -9  -1  697.73   46.80
  10   9   1  707.93   49.90
 -11  -9  -1   87.09   15.30
 -11  -9  -1   98.69   15.60
  11  -9   1  125.49   15.40
  11   9   1  163.28   21.60
  12  -9   1  166.88   17.70
 -12  -9  -1  112.49   18.60
 -12  -9  -1  152.38   19.30
  12   9   1  115.19   20.00
  13  -9   1  209.58   20.70
  13   9   1  175.58   25.50
  14  -9   1    2.10    8.70
 -14  -9  -1    7.40   10.10
  14   9   1   -0.20   10.90
 -15  -9  -1   64.59   13.90
  15  -9   1   58.59   14.00
  15   9   1   77.59   17.90
  15  10  -1  105.09   20.00
 -15  10   1   68.59    5.90
  14 -10  -1   38.60   17.10
  14  10  -1   56.89   16.10
 -14  10   1   74.69    8.80
 -14  10   1   55.29    6.20
  13 -10  -1   47.00   11.80
  13  10  -1   58.89   16.10
 -13  10   1   65.69    5.90
 -13  10   1   65.89    9.50
 -12 -10   1  206.48   28.30
 -12 -10   1  168.58   21.80
  12 -10  -1  221.08   21.00
 -12  10   1  229.58   16.60
  12  10  -1  177.38   33.80
 -12  10   1  222.08   13.70
  11 -10  -1   91.09   14.30
 -11 -10   1   63.59   14.10
 -11 -10   1   50.49   13.30
 -11  10   1   76.99   10.30
  11  10  -1   81.69   16.90
 -11  10   1   79.79    7.20
  10 -10  -1  159.68   16.80
 -10 -10   1  120.69   19.50
 -10 -10   1  117.79   17.90
 -10  10   1  130.19   12.50
  10  10  -1  114.19   18.40
 -10  10   1  140.19   10.10
  -9 -10   1  460.85   34.50
   9 -10  -1  472.65   32.20
  -9 -10   1  409.76   33.30
  -9  10   1  472.25   29.00
  -9  10   1  465.85   27.20
   9  10  -1  475.15   36.10
   8 -10  -1   36.00    8.80
  -8 -10   1   33.00   10.60
  -8 -10   1   25.70    9.90
  -8  10   1   36.00    6.90
  -8  10   1   44.10    5.70
   8  10  -1   30.00   11.20
  -7 -10   1  199.68   19.90
   7 -10  -1  173.08   16.40
  -7 -10   1  176.88   18.00
  -7  10   1  167.58   12.20
  -7  10   1  156.18   13.60
   7  10  -1  148.49   18.70
  -6 -10   1  136.79   15.40
   6 -10  -1  133.19   13.70
  -6 -10   1  149.39   16.60
  -6  10   1  111.19   11.20
  -6  10   1  114.39   10.00
   6  10  -1  102.09   15.60
   5 -10  -1  564.54   31.80
   5 -10  -1  436.16   37.70
  -5 -10   1  540.15   36.10
  -5 -10   1  503.35   36.40
   5  10  -1  515.45   35.90
  -5  10   1  583.34   32.90
  -5  10   1  578.44   32.20
  -4 -10   1 1430.26   79.29
   4 -10  -1 1376.26   72.39
   4 -10  -1 1250.27   74.19
  -4 -10   1 1256.47   76.49
   4  10  -1 1193.98   74.99
  -4  10   1 1232.08   72.29
   3 -10  -1  234.28   16.70
  -3 -10   1  272.07   19.70
   3 -10  -1  228.38   18.70
  -3 -10   1  236.98   20.60
  -3  10   1  242.88   17.00
   2 -10  -1  354.36   24.70
  -2 -10   1  325.27   24.20
   2 -10  -1  373.26   23.30
  -2 -10   1  362.56   26.10
  -2  10   1  347.97   23.20
  -1 -10   1  807.42   46.30
   1 -10  -1  776.52   46.50
  -1 -10   1  741.13   47.10
   1 -10  -1  748.93   45.30
  -1 -10   1  737.13   45.60
   0 -10   1  181.68   16.50
   0 -10   1  198.58   15.70
   0 -10   1  174.08   14.70
   0 -10  -1  192.98   18.20
   0 -10  -1  187.08   18.60
   0 -10  -1  203.98   15.80
   1 -10   1  411.46   28.00
  -1 -10  -1  428.16   29.40
  -1 -10  -1  446.86   29.10
  -1 -10  -1  433.66   30.90
   1 -10   1  467.95   27.40
  -2 -10  -1  452.15   28.70
  -2 -10  -1  390.86   28.30
  -2 -10  -1  364.36   36.50
   2 -10   1  435.86   25.50
   2 -10   1  401.06   26.60
  -3 -10  -1  814.42   50.89
   3 -10   1  831.22   46.80
   3 -10   1  787.42   48.50
  -3 -10  -1  877.81   52.59
   4 -10   1 1040.20   59.49
   4 -10   1 1063.49   62.09
  -4 -10  -1 1048.20   64.59
  -4 -10  -1 1093.99   64.39
  -4 -10  -1 1159.28   66.29
   4  10   1 1055.49   65.19
   5 -10   1   34.50    7.10
  -5 -10  -1   43.80   10.80
  -5 -10  -1   39.80   10.40
  -5 -10  -1   28.80    8.80
   5  10   1   31.80    9.70
  -6 -10  -1  492.15   34.00
  -6 -10  -1  497.95   34.50
  -6 -10  -1  501.05   35.40
   6 -10   1  507.35   31.30
   6  10   1  417.06   34.30
  -7 -10  -1  139.59   17.90
  -7 -10  -1  147.99   17.30
   7  10   1  116.59   18.90
  -8 -10  -1   17.50    9.70
  -8 -10  -1   16.00   10.20
   8 -10   1   16.60    7.30
   8  10   1   -0.80    9.80
  -9 -10  -1  468.45   35.10
   9 -10   1  519.95   32.40
  -9 -10  -1  508.45   35.50
   9  10   1  387.86   36.10
  10 -10   1  103.79   13.90
 -10 -10  -1   94.19   15.20
 -10 -10  -1   92.59   20.00
  10  10   1   69.39   16.50
 -11 -10  -1  156.98   20.30
  11 -10   1  184.08   17.90
 -11 -10  -1  151.18   19.50
  12 -10   1  271.07   23.60
 -12 -10  -1  293.87   27.00
  12  10   1  290.47   30.30
  13 -10   1   18.00    9.10
 -13 -10  -1   39.40   12.30
  13  10   1   23.90   13.20
 -14 -10  -1   44.20   12.80
  14 -10   1   66.39   18.30
  14  10   1   66.09   16.50
  15 -11  -1   49.10   13.30
  15  11  -1   72.29   17.30
  14 -11  -1   30.20   12.40
  14  11  -1   41.10   14.80
  13 -11  -1  162.08   20.10
 -13  11   1  212.78   14.40
  13  11  -1  196.08   25.90
  12 -11  -1   10.50    8.50
  12  11  -1   -0.70   10.40
 -12  11   1    8.80    4.70
 -11 -11   1  219.18   22.60
 -11 -11   1  229.18   23.40
  11 -11  -1  205.68   19.80
 -11  11   1  198.98   14.80
 -11  11   1  183.48   12.40
  11  11  -1  198.28   24.80
 -10 -11   1  124.19   19.70
 -10 -11   1  129.59   19.20
  10 -11  -1  146.79   16.30
 -10  11   1  134.59    9.60
 -10  11   1  128.49   12.00
  10  11  -1  128.29   20.50
  -9 -11   1  134.09   18.90
  -9 -11   1  117.39   17.10
   9 -11  -1  144.89   15.90
   9  11  -1   96.49   17.00
  -9  11   1  125.29   11.80
  -9  11   1  126.09    9.70
  -8 -11   1  603.84   42.20
   8 -11  -1  638.84   40.30
  -8 -11   1  604.44   42.70
   8  11  -1  604.94   43.50
  -8  11   1  638.34   36.00
  -7 -11   1   46.70   12.10
  -7 -11   1   42.20   11.00
   7 -11  -1   51.19   10.30
   7  11  -1   58.39   12.30
  -7  11   1   58.99    7.30
  -7  11   1   55.39    8.60
  -6 -11   1  462.05   33.50
  -6 -11   1  450.85   32.40
   6 -11  -1  437.56   30.40
  -6  11   1  469.75   28.10
   6  11  -1  385.86   31.80
  -6  11   1  462.35   27.30
  -5 -11   1  238.38   22.30
   5 -11  -1  211.68   15.40
  -5 -11   1  210.28   20.10
   5 -11  -1  209.38   18.70
   5  11  -1  244.08   21.00
  -5  11   1  245.58   16.20
   4 -11  -1   77.99    8.90
   4 -11  -1   85.19   12.20
  -4 -11   1  106.29   13.80
  -4 -11   1   96.29   14.10
  -4  11   1   94.59    9.80
   3 -11  -1  568.74   33.90
   3 -11  -1  581.84   36.70
  -3 -11   1  615.74   37.50
  -3 -11   1  529.55   37.30
  -3  11   1  500.05   33.70
  -2 -11   1  161.28   15.70
  -2 -11   1  158.48   15.10
  -2 -11   1  159.28   16.90
   2 -11  -1  166.98   13.60
   2 -11  -1  156.18   15.40
   1 -11  -1  101.99   12.70
  -1 -11   1   98.69   11.90
   1 -11  -1  110.79   14.00
   1 -11  -1  110.09   11.50
  -1 -11   1  101.59   13.60
  -1 -11   1  104.29   13.60
   0 -11   1 1350.26   81.59
   0 -11  -1 1377.76   81.49
   0 -11  -1 1511.45   81.09
   0 -11   1 1362.26   79.89
   0 -11   1 1426.96   80.79
  -1 -11  -1   82.69   12.40
  -1 -11  -1   92.59   11.30
  -1 -11  -1   81.09   13.10
   1 -11   1   91.59   11.10
   1 -11   1  103.99   10.00
  -2 -11  -1  300.57   25.50
  -2 -11  -1  306.87   24.10
   2 -11   1  340.27   21.10
   2 -11   1  327.07   22.60
  -3 -11  -1  240.48   21.50
  -3 -11  -1  243.48   20.70
   3 -11   1  261.67   17.00
  -3 -11  -1  268.37   23.20
   3 -11   1  271.77   19.50
   4 -11   1   68.19    9.30
  -4 -11  -1   78.19   13.20
  -4 -11  -1   63.99   11.50
   4 -11   1   56.79    6.40
  -4 -11  -1   62.69   11.90
   4  11   1   59.39   11.90
  -5 -11  -1  640.44   41.90
  -5 -11  -1  650.13   42.70
  -5 -11  -1  632.54   43.30
   5 -11   1  621.64   39.30
  -6 -11  -1   72.69   13.10
  -6 -11  -1  107.29   14.70
  -6 -11  -1   89.59   14.60
   6 -11   1   85.09   13.10
   6  11   1   78.49   13.90
  -7 -11  -1  495.35   35.30
  -7 -11  -1  529.15   36.30
  -7 -11  -1  457.25   34.20
   7 -11   1  470.15   31.30
   7  11   1  407.46   35.20
   8 -11   1  408.66   28.30
  -8 -11  -1  404.16   31.30
  -8 -11  -1  433.46   32.60
  -8 -11  -1  417.26   32.20
   8  11   1  376.96   32.70
  -9 -11  -1    1.00   10.20
   9 -11   1   19.20    7.60
  -9 -11  -1   16.80   10.50
  -9 -11  -1    0.20   16.10
   9  11   1    4.30   10.50
  10 -11   1  286.67   21.70
 -10 -11  -1  265.47   25.50
 -10 -11  -1  230.78   23.90
 -10 -11  -1  240.58   24.80
  10  11   1  212.98   26.00
 -11 -11  -1  313.27   29.10
  11 -11   1  331.07   25.60
  11  11   1  321.87   31.80
 -12 -11  -1   45.90   12.90
  12 -11   1   68.49   12.20
  12  11   1   20.50   12.70
  13 -11   1  137.09   17.20
 -13 -11  -1  130.29   19.70
  13  11   1  107.69   20.60
  14 -11   1    3.80   12.20
 -14 -11  -1    5.40   10.30
  14  11   1   23.20   13.30
  14 -12  -1   99.19   15.90
  14  12  -1   85.09   17.40
  13 -12  -1   64.19   12.30
  13  12  -1   45.00   14.90
  12 -12  -1  403.46   30.40
  12  12  -1  389.96   35.40
  11 -12  -1   17.20    8.50
  11  12  -1   32.50   20.00
 -10 -12   1   93.09   16.50
  10 -12  -1   97.99   14.50
 -10 -12   1   67.49   14.60
  10  12  -1   73.09   15.00
   9 -12  -1  208.68   19.10
  -9 -12   1  196.28   22.40
   9  12  -1  165.48   21.60
  -9  12   1  186.78   12.80
  -8 -12   1   -1.80    8.40
  -8 -12   1    6.90   10.10
   8 -12  -1    9.60    7.30
  -8  12   1    2.30    3.80
   8  12  -1    2.60    9.60
  -7 -12   1  883.11   58.19
  -7 -12   1  930.21   57.69
   7 -12  -1  878.51   55.19
   7  12  -1  896.61   57.59
  -7  12   1  929.31   51.59
  -6 -12   1  103.19   16.00
  -6 -12   1   90.89   14.80
   6 -12  -1   81.29   12.20
  -6  12   1  113.49   10.10
   6  12  -1   84.99   13.90
   5 -12  -1  599.74   38.60
  -5 -12   1  590.64   39.70
   5 -12  -1  589.04   35.20
  -5 -12   1  611.64   41.40
  -5  12   1  611.64   35.70
   5  12  -1  554.34   39.70
   4 -12  -1  841.72   49.30
  -4 -12   1  843.42   52.89
   4 -12  -1  824.62   51.99
  -4 -12   1  892.71   54.79
   3 -12  -1  203.08   18.00
   3 -12  -1  200.18   15.30
  -3 -12   1  206.88   18.40
  -3 -12   1  176.88   18.30
  -3 -12   1  189.38   19.80
  -2 -12   1  307.87   25.40
  -2 -12   1  328.17   23.90
   2 -12  -1  306.47   23.60
   2 -12  -1  321.47   22.00
  -2 -12   1  303.57   23.80
   1 -12  -1  721.73   43.20
   1 -12  -1  694.13   44.30
  -1 -12   1  700.23   43.40
   1 -12  -1  702.53   45.70
  -1 -12   1  703.43   44.10
  -1 -12   1  695.43   49.99
   0 -12   1   33.30    7.50
   0 -12  -1   37.20    9.00
   0 -12  -1   24.90    9.20
   0 -12  -1   29.00    7.80
   0 -12   1   33.00    8.60
   0 -12   1   27.70    7.70
  -1 -12  -1 1203.98   69.89
   1 -12   1 1125.79   71.49
   1 -12   1 1178.98   67.09
  -1 -12  -1 1185.98   71.29
  -1 -12  -1 1127.29   72.59
  -2 -12  -1  312.77   23.90
   2 -12   1  311.77   21.00
   2 -12   1  316.87   22.90
  -2 -12  -1  286.17   24.30
  -2 -12  -1  340.67   27.00
  -3 -12  -1  551.54   37.10
  -3 -12  -1  542.55   37.70
  -3 -12  -1  565.54   39.20
   3 -12   1  546.75   33.00
   3 -12   1  563.14   35.40
  -4 -12  -1  320.27   26.80
   4 -12   1  310.17   23.80
  -4 -12  -1  300.57   25.30
   4 -12   1  296.77   19.10
  -4 -12  -1  318.67   24.90
  -5 -12  -1   63.69   12.00
   5 -12   1   72.79   15.40
  -5 -12  -1   58.59   13.20
  -5 -12  -1   73.59   13.40
   5  12   1   55.09   12.50
  -6 -12  -1  393.06   31.60
  -6 -12  -1  378.26   29.90
  -6 -12  -1  412.26   30.70
   6 -12   1  391.86   27.00
   6  12   1  346.67   30.40
  -7 -12  -1  205.98   22.10
  -7 -12  -1  197.88   20.80
   7 -12   1  203.28   18.20
  -7 -12  -1  213.58   22.50
   7  12   1  241.18   23.80
  -8 -12  -1  158.98   21.00
  -8 -12  -1  144.39   19.40
  -8 -12  -1  195.08   28.50
   8 -12   1  169.18   16.30
   8  12   1  162.28   21.10
   9 -12   1  211.38   18.60
  -9 -12  -1  200.48   23.40
  -9 -12  -1  202.58   22.20
  -9 -12  -1  170.08   20.60
   9  12   1  229.28   24.50
  10 -12   1   47.90   10.20
 -10 -12  -1   30.60   11.90
 -10 -12  -1   26.20   12.30
  10  12   1   46.40   17.00
 -11 -12  -1  127.09   19.50
  11 -12   1  124.19   15.40
  11  12   1  110.09   19.50
 -12 -12  -1  280.77   28.20
  12 -12   1  309.37   24.60
  12  12   1  262.17   29.80
  13 -12   1    9.40    8.00
 -13 -12  -1    8.20   10.00
  13  12   1    6.20   11.70
  13  13  -1  192.58   25.50
  12 -13  -1   26.80   10.20
  12  13  -1   20.70   12.30
  11 -13  -1  161.78   17.80
  11  13  -1  135.19   21.10
 -10 -13   1   45.80   15.10
  10 -13  -1   66.39   11.50
  10  13  -1   40.70   13.20
   9 -13  -1   28.20    8.80
  -9 -13   1   17.40   10.90
  -9 -13   1   12.40    9.90
   9  13  -1   18.00   10.50
  -8 -13   1  335.47   29.70
   8 -13  -1  379.76   27.30
  -8 -13   1  372.56   32.90
   8  13  -1  329.27   29.70
  -7 -13   1   97.49   15.70
   7 -13  -1   97.39   14.20
  -7 -13   1  103.49   16.90
   7  13  -1   88.19   14.60
  -6 -13   1  524.05   36.70
  -6 -13   1  486.95   37.70
   6 -13  -1  535.35   34.90
   6  13  -1  474.75   36.00
   5 -13  -1  196.48   18.90
  -5 -13   1  203.58   20.00
  -5 -13   1  206.28   22.50
   5 -13  -1  192.68   14.70
   4 -13  -1   98.49   13.90
  -4 -13   1   91.59   15.10
   4 -13  -1   96.39   10.00
  -4 -13   1   84.99   13.20
  -4 -13   1   92.89   14.00
  -3 -13   1  681.73   44.40
  -3 -13   1  699.73   45.30
  -3 -13   1  689.43   46.50
   3 -13  -1  688.93   41.90
   3 -13  -1  709.53   44.40
   2 -13  -1  273.07   23.00
   2 -13  -1  287.67   21.00
  -2 -13   1  310.37   23.20
  -2 -13   1  276.17   24.60
  -2 -13   1  289.17   23.30
   1 -13  -1  122.79   16.50
  -1 -13   1  124.59   16.60
   1 -13  -1  136.19   13.50
  -1 -13   1  122.19   14.80
   1 -13  -1  113.09   15.10
  -1 -13   1  128.19   14.00
   0 -13  -1  806.22   50.29
   0 -13   1  786.22   49.30
   0 -13   1  798.42   48.20
   0 -13  -1  849.22   49.60
   0 -13   1  692.03   49.70
   0 -13  -1  840.52   51.99
   1 -13   1   24.20    8.70
  -1 -13  -1   40.90   11.30
  -1 -13  -1   43.10   10.70
  -1 -13  -1   39.40    9.40
   1 -13   1   21.70    7.40
   1 -13   1   30.00    7.10
  -2 -13  -1  364.46   29.70
  -2 -13  -1  382.46   28.50
  -2 -13  -1  375.66   27.20
   2 -13   1  378.46   26.50
   2 -13   1  342.47   24.00
  -3 -13  -1   28.50    9.40
   3 -13   1   25.40    5.50
  -3 -13  -1   28.40    9.90
   3 -13   1   31.30    8.40
  -3 -13  -1   24.70   10.80
   4 -13   1   32.90    8.20
   4 -13   1   26.20    4.90
  -4 -13  -1   25.20   10.00
  -4 -13  -1   29.10   10.00
  -4 -13  -1   20.50   10.50
  -5 -13  -1  117.29   15.90
  -5 -13  -1  121.19   18.30
   5 -13   1  106.79   13.60
  -5 -13  -1  109.39   16.50
  -6 -13  -1  275.37   25.50
   6 -13   1  282.17   22.20
  -6 -13  -1  285.37   25.20
  -6 -13  -1  290.07   26.70
   6  13   1  306.17   27.00
   7 -13   1  345.17   24.40
  -7 -13  -1  305.67   27.30
  -7 -13  -1  288.77   31.10
  -7 -13  -1  366.16   28.80
   7  13   1  287.97   27.50
  -8 -13  -1  317.87   28.00
   8 -13   1  334.07   24.40
  -8 -13  -1  333.77   29.10
  -8 -13  -1  299.47   27.30
   8  13   1  292.77   28.90
   9 -13   1   11.00    7.30
  -9 -13  -1    7.90    9.20
   9  13   1    4.00   10.90
  10 -13   1  152.18   16.60
 -10 -13  -1  145.29   20.20
  10  13   1  161.78   22.90
 -11 -13  -1   76.69   15.20
  11 -13   1  104.29   14.60
  11  13   1   75.89   16.60
  12 -13   1    8.00    7.70
 -12 -13  -1   -0.80    9.60
  12  13   1   15.50   12.10
 -13 -13  -1   85.19   17.10
  13 -13   1   62.69   13.90
  13  13   1   59.99   16.20
  13 -14  -1   24.80   10.30
  13  14  -1   32.30   13.60
  12 -14  -1  228.38   21.80
  12  14  -1  209.68   25.40
  11 -14  -1   22.00    8.90
  11  14  -1   42.50   13.10
  10 -14  -1  159.68   18.10
  10  14  -1  161.78   22.60
  -9 -14   1  128.59   18.40
   9 -14  -1  153.18   17.00
   9  14  -1  152.78   20.10
  -8 -14   1   18.30   10.10
  -8 -14   1   12.90   11.70
   8 -14  -1   30.10    9.50
   8  14  -1   37.40   11.80
   7 -14  -1  418.56   31.30
  -7 -14   1  402.06   34.50
  -7 -14   1  434.26   35.30
   7  14  -1  499.95   34.30
  -6 -14   1  189.88   20.40
  -6 -14   1  191.38   21.30
  -6 -14   1  191.18   22.10
   6 -14  -1  192.48   18.80
  -5 -14   1  263.17   26.00
   5 -14  -1  269.07   18.20
  -5 -14   1  243.08   23.30
  -5 -14   1  259.87   24.00
   5 -14  -1  252.67   22.00
  -4 -14   1  484.15   35.40
   4 -14  -1  452.35   28.80
   4 -14  -1  443.36   32.00
  -4 -14   1  445.96   32.70
  -4 -14   1  437.26   33.30
   3 -14  -1   13.60    5.70
  -3 -14   1   18.30   10.10
   3 -14  -1   15.20    8.10
  -3 -14   1   10.30    8.10
  -3 -14   1   11.50    8.50
   2 -14  -1  808.62   51.49
   2 -14  -1  798.12   50.09
  -2 -14   1  745.13   51.29
  -2 -14   1  752.42   49.10
  -2 -14   1  773.42   50.09
   2 -14  -1  828.82   47.90
   1 -14  -1  393.96   30.60
  -1 -14   1  439.06   29.80
   1 -14  -1  453.75   33.10
   1 -14  -1  448.36   29.40
  -1 -14   1  397.56   31.80
  -1 -14   1  399.66   30.30
   0 -14  -1   74.19   11.40
   0 -14  -1   73.49   14.20
   0 -14   1   60.19   10.40
   0 -14  -1   53.29   11.30
   0 -14   1   69.59   11.60
   0 -14   1   57.39   11.70
  -1 -14  -1  621.84   41.70
   1 -14   1  568.04   36.00
  -1 -14  -1  573.14   38.00
  -1 -14  -1  525.25   38.60
   1 -14   1  571.54   37.70
   1 -14   1  566.94   38.80
  -2 -14  -1  133.79   16.30
   2 -14   1  156.88   16.10
  -2 -14  -1  142.39   19.90
  -2 -14  -1  138.19   17.80
   2 -14   1  153.98   13.40
  -3 -14  -1  255.97   25.10
   3 -14   1  242.08   17.40
   3 -14   1  231.18   20.40
  -3 -14  -1  252.17   22.40
  -3 -14  -1  259.07   23.40
  -4 -14  -1  219.88   22.50
   4 -14   1  231.98   19.70
  -4 -14  -1  238.58   22.00
  -4 -14  -1  229.28   24.50
   4 -14   1  223.58   15.70
  -5 -14  -1   -3.00    9.80
   5 -14   1   10.00    6.80
  -5 -14  -1   14.50    8.90
  -5 -14  -1    9.00    9.20
   5 -14   1   10.30    3.60
  -6 -14  -1  201.58   23.40
  -6 -14  -1  202.88   20.80
   6 -14   1  204.28   18.20
  -6 -14  -1  188.38   21.40
  -7 -14  -1   91.99   16.20
  -7 -14  -1  103.89   16.30
  -7 -14  -1   87.29   16.30
   7 -14   1  125.39   14.10
   7  14   1  104.09   17.20
  -8 -14  -1  119.19   18.00
   8 -14   1  132.89   14.90
   8  14   1   93.49   16.90
   9 -14   1  177.08   17.50
  -9 -14  -1  191.78   22.30
   9  14   1  142.69   21.30
 -10 -14  -1   48.80   13.60
  10 -14   1   71.89   11.80
  10  14   1   48.20   14.00
 -11 -14  -1   36.30   13.00
  11 -14   1   72.69   12.20
  11  14   1   73.09   16.50
 -12 -14  -1   68.39   15.50
  12 -14   1   98.39   14.70
  12  14   1   78.19   16.90
 -12 -15   1    4.70   10.60
  12 -15  -1    5.20    8.20
  12  15  -1    4.20   10.40
  11 -15  -1  273.77   23.10
 -11 -15   1  225.18   25.90
  11  15  -1  223.38   26.00
  10 -15  -1  281.47   23.70
 -10 -15   1  280.47   27.60
  10  15  -1  237.88   26.70
   9 -15  -1   47.70   10.60
  -9 -15   1   37.60   12.60
   9  15  -1   44.90   13.80
  -8 -15   1  150.48   19.30
   8 -15  -1  147.39   16.80
   8  15  -1  132.29   18.90
  -7 -15   1   -1.60    9.10
   7 -15  -1   10.40    7.60
  -7 -15   1   -1.00   10.10
  -7 -15   1   -5.60    8.30
   6 -15  -1  378.06   28.20
  -6 -15   1  358.86   31.90
  -6 -15   1  336.77   29.80
  -6 -15   1  402.16   31.30
  -5 -15   1  210.18   24.30
  -5 -15   1  181.58   20.40
   5 -15  -1  196.38   14.80
  -5 -15   1  168.38   20.10
   5 -15  -1  175.88   18.80
  -4 -15   1   49.20   11.60
  -4 -15   1   48.20   11.50
   4 -15  -1   39.50    7.40
  -4 -15   1   52.49   13.40
   4 -15  -1   58.09   11.30
   3 -15  -1  348.87   24.40
   3 -15  -1  328.47   26.80
  -3 -15   1  349.77   29.80
  -3 -15   1  321.97   26.40
  -3 -15   1  338.17   27.50
  -2 -15   1  150.28   17.00
   2 -15  -1  160.68   19.50
  -2 -15   1  131.09   18.00
   2 -15  -1  179.58   15.50
  -2 -15   1  156.78   20.30
   2 -15  -1  148.99   17.60
   1 -15  -1  124.19   18.20
   1 -15  -1  117.19   16.50
  -1 -15   1  121.39   16.30
   1 -15  -1  123.09   14.20
  -1 -15   1  119.59   14.80
  -1 -15   1  131.99   18.70
   0 -15  -1  431.16   30.40
   0 -15  -1  445.46   34.20
   0 -15  -1  401.06   31.90
   0 -15   1  436.06   33.00
   0 -15   1  430.86   31.40
   0 -15   1  451.95   30.10
   1 -15   1   33.10    7.90
   1 -15   1   35.10    9.90
   1 -15   1   42.50   10.60
  -1 -15  -1   31.80   11.50
  -1 -15  -1   32.00    9.10
  -1 -15  -1   19.50    9.20
   2 -15   1  203.08   16.50
  -2 -15  -1  212.38   23.40
  -2 -15  -1  199.88   19.80
  -2 -15  -1  221.48   21.80
   2 -15   1  201.98   20.10
   2 -15   1  198.68   19.30
  -3 -15  -1  249.97   23.50
  -3 -15  -1  236.88   25.50
   3 -15   1  235.28   17.50
  -3 -15  -1  250.47   22.50
   3 -15   1  240.08   20.90
   4 -15   1  181.18   13.70
  -4 -15  -1  170.38   20.50
  -4 -15  -1  203.98   20.30
   4 -15   1  188.18   18.10
  -5 -15  -1  331.17   29.30
  -5 -15  -1  358.66   31.50
   5 -15   1  343.37   26.00
  -5 -15  -1  357.56   30.90
   5 -15   1  345.37   21.30
  -6 -15  -1   84.79   15.60
  -6 -15  -1   66.29   13.50
   6 -15   1   84.79   12.80
  -6 -15  -1   76.49   16.80
  -7 -15  -1   40.30   12.10
   7 -15   1   42.90    9.40
  -8 -15  -1   75.49   15.40
   8 -15   1   97.39   13.40
   8  15   1   49.00   15.90
   9 -15   1    9.70    7.40
  -9 -15  -1    9.20   10.40
   9  15   1    2.30   10.10
 -10 -15  -1  108.79   18.20
  10 -15   1  125.39   15.40
  10  15   1   84.59   17.30
  11 -15   1  136.79   16.30
 -11 -15  -1  108.39   18.90
 -11 -16   1   45.30   14.00
  11  16  -1   41.70   12.70
 -10 -16   1  157.88   22.20
  10 -16  -1  169.08   18.60
  10  16  -1  179.58   22.30
   9 -16  -1  327.07   25.30
  -9 -16   1  278.57   28.40
   9  16  -1  253.67   26.80
   8 -16  -1   68.09   12.50
  -8 -16   1   59.79   14.70
   7 -16  -1  282.27   23.50
  -7 -16   1  253.67   25.70
  -6 -16   1  218.98   23.70
  -6 -16   1  208.08   21.70
   6 -16  -1  207.58   20.30
  -6 -16   1  181.78   24.30
   6 -16  -1  222.68   15.60
  -5 -16   1   23.90   10.60
  -5 -16   1   18.90   11.60
   5 -16  -1   28.30    6.20
  -5 -16   1   24.80   12.20
   5 -16  -1   19.60    8.70
  -4 -16   1  405.96   32.10
   4 -16  -1  412.66   29.70
  -4 -16   1  397.76   31.30
   4 -16  -1  414.66   30.90
   3 -16  -1   -1.60    7.10
  -3 -16   1   -0.90    9.20
  -3 -16   1   -3.40    7.30
   3 -16  -1    0.60    7.70
  -3 -16   1    7.30    8.60
   3 -16  -1    3.10    5.40
   2 -16  -1  520.85   37.30
   2 -16  -1  500.25   33.20
   2 -16  -1  506.95   36.20
  -2 -16   1  488.55   37.50
  -2 -16   1  505.85   36.50
  -2 -16   1  486.95   34.90
  -1 -16   1   39.40   12.30
  -1 -16   1   33.00   10.40
   1 -16  -1   41.70   11.30
   1 -16  -1   29.10    8.20
  -1 -16   1   43.50   10.00
   1 -16  -1   36.20   11.80
   0 -16  -1   84.59   12.80
   0 -16   1   97.59   16.10
   0 -16   1   89.19   12.90
   0 -16   1   85.39   13.50
   0 -16  -1  107.79   15.70
   0 -16  -1   86.59   15.40
  -1 -16  -1  240.08   23.90
  -1 -16  -1  249.88   26.70
   1 -16   1  274.17   20.90
   1 -16   1  296.07   25.00
  -1 -16  -1  256.37   22.40
   1 -16   1  287.07   23.60
   2 -16   1  135.09   16.90
   2 -16   1  123.39   12.60
  -2 -16  -1  163.78   33.40
  -2 -16  -1  138.79   16.80
   2 -16   1  117.29   15.80
  -2 -16  -1  118.49   17.70
   3 -16   1  191.88   15.20
  -3 -16  -1  201.78   20.00
  -3 -16  -1  189.48   20.80
   3 -16   1  210.38   19.30
  -3 -16  -1  165.18   23.00
   4 -16   1  363.06   27.60
   4 -16   1  377.36   23.50
  -4 -16  -1  379.36   30.60
  -4 -16  -1  338.17   36.00
  -4 -16  -1  360.26   31.90
   5 -16   1    2.90    6.50
  -5 -16  -1    0.30    8.60
  -5 -16  -1    8.70   11.30
  -5 -16  -1    2.50    8.50
   5 -16   1    2.20    3.20
  -6 -16  -1  254.37   28.80
  -6 -16  -1  233.38   23.20
   6 -16   1  233.48   20.80
  -7 -16  -1   39.30   12.70
   7 -16   1   61.79   11.20
   8 -16   1   37.80    9.20
  -8 -16  -1   39.90   12.70
  -9 -16  -1  376.46   32.00
   9 -16   1  324.47   26.30
   9  16   1  340.37   31.30
  10 -16   1   54.59   10.50
 -10 -16  -1   78.29   15.90
  10  16   1   60.49   15.00
  10 -17  -1   83.19   21.40
 -10 -17   1   64.49   15.30
   9 -17  -1   28.30    9.10
  -9 -17   1   31.70   12.50
   8 -17  -1  139.69   17.80
  -8 -17   1  166.98   22.00
   7 -17  -1   36.40   10.30
  -7 -17   1   35.60   12.30
   6 -17  -1  130.69   16.50
   6 -17  -1  134.39   11.40
  -6 -17   1  148.69   23.20
  -6 -17   1  103.99   17.00
  -5 -17   1  166.28   29.90
   5 -17  -1  169.28   19.00
   5 -17  -1  203.68   19.80
  -5 -17   1  181.68   22.20
  -5 -17   1  164.18   20.20
   4 -17  -1   37.30   10.40
  -4 -17   1   49.50   12.20
  -4 -17   1   37.10   16.70
  -4 -17   1   39.00   13.40
   4 -17  -1   49.10    7.90
  -3 -17   1  536.75   38.10
  -3 -17   1  493.55   36.40
   3 -17  -1  489.55   47.10
   3 -17  -1  517.65   33.30
   3 -17  -1  517.65   36.80
  -3 -17   1  497.15   38.90
  -2 -17   1   58.49   12.40
  -2 -17   1   61.49   11.90
   2 -17  -1   78.09   18.50
   2 -17  -1   45.80    9.10
   2 -17  -1   47.80   11.20
   1 -17  -1  116.29   16.60
  -1 -17   1  104.89   15.70
  -1 -17   1  102.59   14.50
   1 -17  -1  112.79   13.80
  -1 -17   1   87.39   15.80
   0 -17   1  153.98   17.90
   0 -17   1  141.29   15.10
   0 -17  -1  149.09   23.00
   0 -17   1  153.78   19.80
   0 -17  -1  133.99   15.90
   0 -17  -1  129.39   18.30
  -1 -17  -1    9.40    7.70
   1 -17   1   14.30    6.50
   1 -17   1   14.30    8.70
   1 -17   1   15.00    8.70
  -1 -17  -1   11.40    9.90
  -1 -17  -1    5.20    9.50
   2 -17   1  265.47   20.70
  -2 -17  -1  312.87   26.80
   2 -17   1  274.87   23.90
  -2 -17  -1  279.17   24.40
   2 -17   1  281.67   25.30
  -2 -17  -1  295.57   28.80
   3 -17   1  184.18   14.80
  -3 -17  -1  177.98   22.60
   3 -17   1  166.98   19.10
   3 -17   1  192.78   18.90
  -3 -17  -1  188.58   21.20
  -4 -17  -1   14.50    8.70
  -4 -17  -1   20.80   12.50
   4 -17   1   23.50    8.60
   4 -17   1   24.40    5.20
  -5 -17  -1  289.67   26.90
  -5 -17  -1  296.67   27.90
   5 -17   1  318.27   19.40
   5 -17   1  287.47   24.30
   6 -17   1   97.99   14.00
  -6 -17  -1   99.69   17.40
  -7 -17  -1   51.89   13.60
   7 -17   1   75.09   12.30
  -8 -17  -1   83.19   16.40
   8 -17   1   84.89   13.30
   9 -17   1   19.90    8.00
  -9 -17  -1    7.40   10.10
   9 -18  -1   78.69   13.80
  -9 -18   1   85.59   17.40
   8 -18  -1   17.10    9.50
  -8 -18   1    6.40   10.30
  -7 -18   1  266.67   27.10
   7 -18  -1  269.07   24.10
   6 -18  -1  130.39   17.40
  -6 -18   1  154.88   21.10
  -5 -18   1   61.29   14.80
   5 -18  -1   66.59   13.10
  -5 -18   1   75.49   14.60
   5 -18  -1   75.59    9.20
   4 -18  -1  164.68   18.90
   4 -18  -1  154.18   14.20
   4 -18  -1  184.58   20.20
  -4 -18   1  153.28   24.00
  -4 -18   1  163.88   19.60
   3 -18  -1   10.90    8.30
   3 -18  -1    4.90    7.70
   3 -18  -1    0.70    4.30
  -3 -18   1   -5.50    9.50
  -3 -18   1    0.80    8.70
   2 -18  -1  209.08   21.80
  -2 -18   1  169.98   18.60
   2 -18  -1  188.78   16.80
  -2 -18   1  184.68   22.50
   2 -18  -1  176.08   20.20
  -2 -18   1  166.68   20.20
   1 -18  -1  207.48   18.60
   1 -18  -1  176.78   20.90
  -1 -18   1  219.08   19.60
  -1 -18   1  183.48   22.60
  -1 -18   1  196.78   21.30
   1 -18  -1  207.78   23.10
   0 -18  -1   28.20   10.60
   0 -18  -1   44.40   12.70
   0 -18  -1   27.50    8.90
   0 -18   1   49.20   12.90
   0 -18   1   35.80    8.80
   0 -18   1   18.00    9.30
   1 -18   1  350.06   34.80
  -1 -18  -1  324.87   31.60
   1 -18   1  351.76   28.80
   1 -18   1  364.26   26.20
  -1 -18  -1  374.36   28.60
  -1 -18  -1  437.06   32.20
   2 -18   1  100.49   15.40
  -2 -18  -1   81.39   16.00
  -2 -18  -1   86.79   14.40
   2 -18   1  100.39   11.50
   3 -18   1  109.29   15.60
  -3 -18  -1  101.29   15.10
  -3 -18  -1   87.89   16.90
   3 -18   1  108.29   11.60
   4 -18   1  200.08   14.90
  -4 -18  -1  217.98   23.50
   4 -18   1  195.38   19.70
  -4 -18  -1  203.98   24.90
   5 -18   1   22.10    8.50
  -5 -18  -1   18.30   10.50
   5 -18   1   20.00    4.60
   6 -18   1  169.28   18.00
  -6 -18  -1  161.38   22.10
  -7 -18  -1  183.68   22.50
   7 -18   1  172.48   18.20
  -8 -18  -1   41.00   14.00
   8 -18   1   46.30   10.40
  -8 -19   1   77.59   16.10
   8 -19  -1  111.09   16.20
   7 -19  -1   19.00    9.60
  -7 -19   1    9.20   10.20
  -6 -19   1  137.19   20.40
   5 -19  -1  131.39   18.20
  -5 -19   1  143.99   20.80
   5 -19  -1  139.49   12.80
   4 -19  -1   13.40    9.30
  -4 -19   1    9.80   12.30
  -4 -19   1   -5.20    9.20
   4 -19  -1    6.00    4.70
  -3 -19   1  156.78   23.50
  -3 -19   1  169.98   19.20
   3 -19  -1  168.28   20.00
   3 -19  -1  168.28   15.20
  -2 -19   1  118.29   18.60
   2 -19  -1  129.79   14.00
  -2 -19   1   95.39   20.70
   2 -19  -1  131.49   18.30
  -1 -19   1   13.10    7.20
   1 -19  -1   12.00   10.80
   1 -19  -1    9.70    6.60
  -1 -19   1   17.20   10.00
   0 -19  -1  323.37   25.30
   0 -19   1  299.37   23.80
   0 -19   1  308.07   29.40
   0 -19   1  297.07   26.50
  -1 -19  -1    7.00    7.10
   1 -19   1   14.90    9.20
   1 -19   1    9.70    5.60
   1 -19   1   -0.70    7.00
  -1 -19  -1   -3.00    8.60
   2 -19   1  250.57   23.50
   2 -19   1  242.08   22.70
   2 -19   1  223.68   18.50
  -2 -19  -1  256.17   25.30
  -2 -19  -1  235.08   22.10
   3 -19   1  147.49   18.10
   3 -19   1  137.29   12.70
  -3 -19  -1  144.79   20.30
   3 -19   1  133.89   17.20
   4 -19   1   89.89   13.50
   4 -19   1   50.69   10.00
   4 -19   1   54.19   11.10
  -4 -19  -1   42.60   13.10
   5 -19   1  311.97   20.20
  -5 -19  -1  295.17   28.80
   5 -19   1  334.07   26.20
   6 -19   1  140.09   16.60
  -6 -19  -1  140.79   21.20
   7 -19   1   88.09   13.80
  -7 -19  -1   51.39   14.10
  -6 -20   1   62.99   14.60
   6 -20  -1   79.19   14.00
   5 -20  -1   22.80    9.10
  -5 -20   1   33.30   11.70
   5 -20  -1   30.20    5.90
  -4 -20   1   97.89   17.30
   4 -20  -1   84.19   14.60
   4 -20  -1   99.09   11.10
   3 -20  -1    1.90    7.60
  -3 -20   1    2.60    9.10
   2 -20  -1   60.89   13.10
   2 -20  -1   87.29   11.00
  -2 -20   1   59.79   11.60
  -2 -20   1   64.99   13.80
  -1 -20   1  173.68   18.90
  -1 -20   1  195.78   21.80
   1 -20  -1  176.38   21.10
   0 -20  -1   22.50   10.50
   0 -20   1   25.40    7.60
   0 -20  -1   22.90    7.90
   1 -20   1  203.18   18.40
  -1 -20  -1  257.37   21.40
   1 -20   1  225.48   24.40
  -1 -20  -1  193.78   23.00
  -2 -20  -1   72.29   15.10
   2 -20   1  102.79   16.10
  -3 -20  -1   87.79   16.80
   3 -20   1   73.69   13.20
   3 -20   1   87.99    9.90
  -4 -20  -1  226.78   24.60
   4 -20   1  204.08   16.00
   4 -20   1  206.58   21.10
   5 -20   1   11.10    9.90
  -5 -20  -1    6.30    9.80
   3 -21  -1   60.89   13.80
  -3 -21   1   48.80   13.50
   3 -21  -1   85.39   10.40
   2 -21  -1   43.10   12.00
  -2 -21   1   28.50   11.10
   2 -21  -1   33.30    8.40
  -1 -21   1  129.79   14.40
   1 -21  -1  119.09   13.30
  -1 -21   1   76.29   15.30
   1 -21  -1   76.49   14.80
   0 -21   1  213.28   22.50
   0 -21   1  204.28   18.40
   0 -21  -1  184.58   22.50
  -1 -21  -1   18.40   10.30
   1 -21   1   32.60    7.00
   1 -21   1   30.00   10.50
   2 -21   1  134.69   18.20
   2 -21   1  146.69   13.30
  -2 -21  -1  108.49   18.50
  17   0  -2   90.59   17.80
 -17   0   2   74.09   12.90
 -16   0   2  267.27   24.00
  16   0  -2  302.47   29.30
 -15   0   2   73.89   13.00
 -14   0   2  246.48   22.40
  14   0  -2  244.18   25.60
  13   0  -2  789.52   53.49
 -13   0   2  824.32   51.19
  12   0  -2    5.20    9.50
 -12   0   2    5.20    8.10
 -11   0   2  417.86   29.60
  11   0  -2  406.36   31.30
  10   0  -2   48.90   10.60
 -10   0   2   60.09   10.50
  -9   0   2  410.16   27.90
   9   0  -2  406.96   28.90
  -8   0   2 1148.39   66.89
  -7   0   2    4.30    7.10
   7   0  -2   12.30    7.90
   5   0  -2   41.60    6.90
  -5   0   2   49.00    7.10
   4   0  -2  231.28   15.90
  -4   0   2  228.98   15.70
   3   0  -2  775.52   44.40
  -3   0   2  785.92   44.40
  -2   0   2   10.60    3.30
   2   0  -2   19.00    3.70
  -1   0   2  820.42   45.20
   0   0   2 1240.38   68.19
   0   0  -2 1260.47   68.09
   1   0   2  208.58   12.70
   1   0   2  195.18   12.40
  -1   0  -2  236.98   12.50
   1   0   2  205.68   12.70
  -1   0  -2  199.08   12.20
  -1   0  -2  193.88   12.60
  -2   0  -2 1466.05   84.29
  -2   0  -2 1692.43   84.49
   2   0   2 1469.55   84.49
   2   0   2 1545.75   84.79
  -3   0  -2  877.31   47.90
   3   0   2  888.41   48.60
  -3   0  -2  829.32   47.80
  -3   0  -2  825.42   47.90
  -4   0  -2   29.40    5.20
  -4   0  -2   26.60    4.80
   4   0   2   29.10    6.00
  -5   0  -2  410.16   26.10
  -5   0  -2  444.16   26.60
   5   0   2  421.46   27.90
   6   0   2  892.31   54.39
  -6   0  -2  954.10   53.09
  -6   0  -2  909.91   52.79
   7   0   2  481.75   32.40
  -7   0  -2  496.95   30.40
  -7   0  -2  484.95   30.30
   8   0   2  330.87   24.90
  -8   0  -2  340.47   22.60
  -8   0  -2  322.97   22.40
  -9   0  -2   97.79   11.40
   9   0   2  114.69   15.20
  -9   0  -2   95.49   11.90
 -10   0  -2  317.07   23.20
 -10   0  -2  338.07   23.60
  10   0   2  326.07   27.10
 -11   0  -2  106.59   19.80
  11   0   2   81.79   14.40
 -11   0  -2   83.89   15.70
 -12   0  -2    8.70    7.00
  12   0   2   -5.20    8.40
 -12   0  -2    2.80    6.30
 -13   0  -2  228.68   19.00
 -13   0  -2  197.98   18.30
  13   0   2  198.98   23.20
 -14   0  -2    2.20    7.00
  14   0   2   -4.20   10.70
 -14   0  -2   -3.80    6.00
 -15   0  -2  147.29   16.10
 -15   0  -2  158.98   16.70
  15   0   2  139.79   21.70
 -15   0  -2  137.39   15.80
  16   0   2   70.49   16.40
 -16   0  -2   87.19   13.20
 -16   0  -2   92.69   13.60
 -16   0  -2  102.99   13.60
  17  -1  -2   55.39   14.60
  17   1  -2   95.79   17.80
 -16  -1   2    9.50    9.00
  16  -1  -2    3.90   10.60
  16   1  -2   -4.60   10.10
 -16   1   2    8.60    9.40
 -15  -1   2  147.89   18.00
  15  -1  -2  167.18   28.30
  15   1  -2  139.39   30.80
 -15   1   2  146.99   17.60
 -14  -1   2  100.19   16.00
  14  -1  -2  118.09   17.90
  14   1  -2   86.79   16.60
 -14   1   2  102.19   15.20
  13  -1  -2  416.16   33.10
 -13  -1   2  449.36   31.10
 -13   1   2  394.66   30.10
  13   1  -2  393.16   33.10
 -12  -1   2  808.72   49.60
  12  -1  -2  805.72   51.29
  12   1  -2  731.93   51.59
 -12   1   2  779.52   49.00
  11  -1  -2   50.79   11.60
 -11  -1   2   55.49   10.70
 -11   1   2   58.29   11.10
  11   1  -2   70.89   13.80
 -10  -1   2  753.42   45.60
  10  -1  -2  715.83   46.60
  10   1  -2  732.43   47.30
 -10   1   2  710.13   46.30
  -9  -1   2  399.16   26.20
   9  -1  -2  379.56   26.70
   9   1  -2  330.17   26.60
  -9   1   2  347.87   25.50
  -8  -1   2   60.09    9.60
   8  -1  -2   55.19   14.60
  -8   1   2   32.40    8.30
   8   1  -2   45.30    9.80
   7  -1  -2  795.22   47.80
  -7  -1   2  882.31   48.10
  -7   1   2  734.23   47.20
   7   1  -2  752.62   48.40
   6  -1  -2  188.88   16.50
  -6  -1   2  199.78   17.00
  -6   1   2  218.58   16.80
   6   1  -2  222.28   17.70
   5  -1  -2 1297.17   70.59
  -5  -1   2 1359.06   70.89
  -5   1   2 1204.58   70.29
   5   1  -2 1130.79   70.59
  -4  -1   2 1188.18   58.99
   4  -1  -2 1067.69   58.59
   4   1  -2  930.31   58.49
  -4   1   2  961.80   58.29
  -3  -1   2 1010.10   54.39
   3  -1  -2  956.10   54.29
  -3   1   2  960.20   54.29
   3   1  -2  939.91   54.29
  -2  -1   2  989.90   52.99
   2  -1  -2  918.71   52.99
   1  -1  -2 1490.35   88.29
  -1  -1   2 1578.14   86.69
   1   1  -2 1393.96   86.29
   0  -1  -2   80.19    6.40
   0  -1  -2   78.69    6.50
   0  -1   2   86.39    5.70
   0  -1  -2   79.69    7.00
  -1  -1  -2   56.29    6.00
  -1  -1  -2   69.49    6.60
   1  -1   2   73.79    4.20
   1  -1   2   62.49    4.10
   1  -1   2   53.49    4.80
  -1  -1  -2   57.69    6.10
   2  -1   2  117.89    8.00
  -2  -1  -2  105.19    8.70
  -2  -1  -2  116.79    8.80
  -2  -1  -2  118.89    9.00
   2  -1   2  114.79    7.70
  -2   1  -2  115.99    7.80
   2   1   2  113.69    8.80
   2   1   2  122.59    9.70
  -2   1  -2  115.59    7.20
  -2   1  -2  124.19    7.20
  -3  -1  -2 1292.07   75.69
  -3  -1  -2 1270.87   75.59
  -3  -1  -2 1226.78   75.59
   3  -1   2 1287.67   75.29
  -3   1  -2 1429.46   74.79
  -3   1  -2 1530.35   74.89
   3   1   2 1456.35   76.69
  -3   1  -2 1429.26   74.99
  -4  -1  -2   79.49    9.10
   4  -1   2   75.99    9.20
  -4  -1  -2   71.59    8.70
  -4   1  -2  112.79    8.10
   4   1   2  115.99   11.00
  -4   1  -2  120.19    8.40
  -5  -1  -2    5.40    6.00
   5  -1   2    6.00    5.80
  -5  -1  -2    0.80    5.00
  -5   1  -2    2.60    4.60
  -5   1  -2    2.60    4.20
   5   1   2    8.60    7.00
  -6  -1  -2 1401.86   74.29
   6  -1   2 1356.76   74.89
  -6  -1  -2 1359.26   74.19
  -6   1  -2 1282.07   73.19
   6   1   2 1225.18   75.49
  -6   1  -2 1214.48   72.89
   7  -1   2  994.60   57.49
  -7  -1  -2 1014.50   56.49
  -7  -1  -2 1023.50   56.49
  -7   1  -2  936.81   55.49
  -7   1  -2  904.81   55.19
   7   1   2  941.81   58.29
  -8  -1  -2   32.50    7.20
  -8  -1  -2   19.90    6.50
   8  -1   2   36.20   12.70
   8   1   2    5.00    7.00
  -8   1  -2    6.90    4.90
  -8   1  -2    8.60    5.10
  -9  -1  -2  612.64   37.50
  -9  -1  -2  593.04   37.40
   9  -1   2  636.24   39.60
   9   1   2  558.54   39.90
  -9   1  -2  603.74   36.60
  -9   1  -2  568.94   36.30
 -10  -1  -2   57.99    9.60
 -10  -1  -2   60.59   10.00
  10  -1   2   55.09   11.70
 -10   1  -2   62.59    9.30
 -10   1  -2   65.79    9.90
  10   1   2   68.19   13.40
 -11  -1  -2  257.97   21.00
  11  -1   2  259.37   23.90
 -11  -1  -2  240.68   20.60
 -11   1  -2  263.67   20.10
 -11   1  -2  252.07   19.60
  11   1   2  269.17   25.00
 -12  -1  -2  228.28   18.90
  12  -1   2  220.08   22.30
 -12  -1  -2  212.08   18.80
 -12   1  -2  193.88   22.70
  12   1   2  181.28   22.20
 -12   1  -2  193.18   19.50
 -13  -1  -2   60.09   11.10
 -13  -1  -2   87.09   12.90
  13  -1   2   70.69   14.40
  13   1   2   84.79   16.90
 -13   1  -2  116.69   13.20
 -13   1  -2  102.69   12.40
  14  -1   2  228.88   25.20
 -14  -1  -2  267.07   22.10
 -14  -1  -2  247.08   21.80
 -14   1  -2  256.27   20.80
 -14   1  -2  287.27   21.10
  15  -1   2    7.00   10.60
 -15  -1  -2    8.60    8.20
 -15  -1  -2   13.50    7.30
 -15  -1  -2   22.00    9.00
 -15   1  -2   20.10    7.70
  15   1   2    3.20   10.40
 -15   1  -2   17.50    7.70
 -15   1  -2    8.40    6.80
 -16  -1  -2   93.09   13.70
  16  -1   2   45.50   13.80
 -16  -1  -2   91.79   13.90
 -16  -1  -2   50.39   10.50
  16   1   2   56.69   15.30
 -16   1  -2   86.99   12.40
 -16   1  -2   56.19    9.90
  17  -2  -2   52.29   15.00
  17   2  -2   35.20   14.40
 -17   2   2   58.49   11.70
 -16  -2   2  194.68   20.70
  16  -2  -2  211.48   24.50
  16   2  -2  191.58   25.10
 -16   2   2  191.48   20.10
  15  -2  -2    1.40   10.60
 -15  -2   2    0.50    8.70
 -15   2   2    1.60    8.00
  15   2  -2    2.40   11.00
 -14  -2   2  305.67   26.00
  14  -2  -2  279.77   27.20
  14   2  -2  336.07   29.70
 -14   2   2  328.97   25.50
 -13  -2   2  552.84   37.00
  13  -2  -2  608.24   39.70
 -13   2   2  517.25   36.30
  13   2  -2  462.75   39.00
 -12  -2   2   76.59   12.90
  12  -2  -2   87.89   14.30
 -12   2   2   99.99   14.40
  12   2  -2  100.49   16.70
  11  -2  -2  306.27   24.90
 -11  -2   2  290.87   23.90
  11   2  -2  279.67   25.60
 -11   2   2  282.87   23.00
  10  -2  -2  465.65   33.80
 -10  -2   2  484.45   33.80
 -10   2   2  551.04   33.60
  10   2  -2  509.75   35.90
  -9  -2   2  801.12   50.39
   9  -2  -2  796.72   48.00
  -9   2   2  751.42   46.90
   9   2  -2  743.23   48.80
   8  -2  -2 1086.99   66.69
  -8  -2   2 1197.58   65.39
  -8   2   2 1078.79   64.39
   8   2  -2 1065.19   65.99
   7  -2  -2  122.99   13.80
  -7  -2   2  104.79   13.50
   7   2  -2  114.39   14.50
  -7   2   2   98.89   12.60
   6  -2  -2 1183.78   70.19
  -6  -2   2 1240.58   70.69
   6   2  -2 1238.98   71.29
  -6   2   2 1253.87   70.29
   5  -2  -2  454.15   27.70
  -5  -2   2  489.95   28.30
  -5   2   2  407.36   27.50
   5   2  -2  444.76   28.50
  -4  -2   2  103.89   10.20
   4  -2  -2   88.59    9.50
  -4   2   2  147.79   10.30
   4   2  -2  148.59   11.00
   3  -2  -2 1495.35   83.69
  -3  -2   2 1680.73   83.99
  -3   2   2 1416.96   83.59
   3   2  -2 1461.15   83.79
   2  -2  -2 1409.56   79.59
   2  -2  -2 1285.07   79.79
  -2  -2   2 1511.55   79.79
   2   2  -2 1532.25   79.79
  -2   2   2 1517.45   80.19
   1  -2  -2  795.52   51.69
   1   2  -2  991.80   50.89
  -1   2   2 1014.60   52.29
   0  -2  -2 1481.85   82.79
   0  -2  -2 1468.15   82.29
   0   2   2 1542.15   82.89
  -1  -2  -2 1684.13   93.79
  -1  -2  -2 1732.33   94.19
   1   2   2 1699.83   94.29
  -2  -2  -2  948.21   50.09
   2  -2   2  949.60   48.10
  -2  -2  -2  921.11   49.80
  -2  -2  -2  834.92   49.60
   2  -2   2  886.51   48.00
   2   2   2  864.41   49.70
   2   2   2  806.82   50.09
  -2   2  -2  817.82   47.90
  -3  -2  -2   64.69    8.00
  -3  -2  -2   69.69    8.40
   3   2   2  105.79    9.60
  -3   2  -2   92.49    5.60
  -3   2  -2   96.89    5.80
  -4  -2  -2  701.23   40.00
   4  -2   2  649.83   38.80
  -4  -2  -2  659.53   39.70
  -4   2  -2  687.23   37.80
  -4   2  -2  683.83   37.90
   4   2   2  664.33   41.00
  -5  -2  -2  873.41   56.49
   5  -2   2  864.31   55.99
  -5  -2  -2  912.31   56.69
   5   2   2 1064.59   58.69
  -5   2  -2 1090.49   55.09
  -5   2  -2 1093.99   55.29
  -6  -2  -2   31.60    7.20
  -6  -2  -2   31.10    7.10
   6  -2   2   29.00    6.90
  -6   2  -2   33.20    5.10
  -6   2  -2   27.90    5.40
   6   2   2   45.00    9.70
  -7  -2  -2  328.77   21.20
  -7  -2  -2  311.37   21.00
   7  -2   2  295.27   21.10
  -7   2  -2  257.57   18.80
  -7   2  -2  266.77   18.50
   7   2   2  287.67   23.10
  -8  -2  -2  614.44   33.80
  -8  -2  -2  570.34   33.70
   8  -2   2  585.64   35.50
  -8   2  -2  451.35   31.20
   8   2   2  460.05   35.30
  -8   2  -2  455.65   31.00
  -9  -2  -2    7.70    6.60
  -9  -2  -2    1.40    6.50
   9  -2   2   12.10    8.10
   9   2   2    4.20    8.40
  -9   2  -2    1.40    4.90
  -9   2  -2    2.70    4.50
 -10  -2  -2  548.05   35.10
 -10  -2  -2  558.24   35.00
  10  -2   2  550.94   36.50
  10   2   2  465.35   37.50
 -10   2  -2  508.85   33.00
 -10   2  -2  537.25   32.90
 -11  -2  -2  217.38   19.20
  11  -2   2  210.78   21.20
 -11  -2  -2  239.08   19.50
 -11   2  -2  205.98   16.70
  11   2   2  172.38   22.00
 -11   2  -2  215.68   17.40
  12  -2   2  102.99   15.70
 -12  -2  -2   83.59   12.80
 -12  -2  -2   90.69   14.00
 -12   2  -2  100.29   11.80
 -12   2  -2  108.99   12.60
  12   2   2  105.49   17.60
 -13  -2  -2  325.37   26.90
  13  -2   2  334.67   29.80
 -13  -2  -2  367.96   27.10
 -13   2  -2  374.26   26.20
 -13   2  -2  343.57   26.30
  13   2   2  427.96   33.30
 -14  -2  -2   -2.20    7.70
  14  -2   2    0.00    9.80
 -14   2  -2    4.50    7.80
  14   2   2    5.80   11.00
 -14   2  -2    2.60    6.20
 -14   2  -2   -4.20    5.50
 -15  -2  -2  112.39   15.90
 -15  -2  -2   90.39   14.40
  15  -2   2   93.99   17.40
  15   2   2   91.79   18.50
 -15   2  -2  110.39   13.10
 -15   2  -2  110.79   14.30
 -15   2  -2   95.29   12.60
 -16  -2  -2   49.50   11.40
 -16  -2  -2   40.00   10.10
  16  -2   2   47.70   14.00
 -16   2  -2   73.39   10.70
  16   2   2   38.10   13.90
  17  -3  -2  130.89   20.90
  17   3  -2   98.09   19.20
 -17   3   2  124.89   17.80
 -16  -3   2    4.00   11.40
  16  -3  -2    6.30   10.60
  16   3  -2    8.10   12.00
 -16   3   2   19.50    9.20
 -15  -3   2  234.68   23.00
  15  -3  -2  265.17   29.10
  15   3  -2  245.08   27.90
 -15   3   2  280.57   22.70
 -14  -3   2   88.89   14.50
  14  -3  -2   77.69   14.70
 -14   3   2   68.79   11.60
  14   3  -2   79.39   16.40
 -13  -3   2   38.70   10.70
  13  -3  -2   56.49   12.70
 -13   3   2   33.60    9.90
  13   3  -2   31.10   12.50
 -12  -3   2  429.36   30.50
  12  -3  -2  450.85   31.40
 -12   3   2  374.36   28.80
  12   3  -2  368.36   32.50
  11  -3  -2   27.20    9.90
 -11  -3   2   29.50    9.70
  11   3  -2   16.70   10.10
 -11   3   2   20.80    9.50
  10  -3  -2  652.53   39.60
 -10  -3   2  638.84   39.10
 -10   3   2  568.34   37.80
  10   3  -2  514.45   40.10
   9  -3  -2  247.28   21.40
  -9  -3   2  250.27   21.50
  -9   3   2  321.37   21.50
   9   3  -2  290.17   24.10
   8  -3  -2  511.85   37.50
  -8  -3   2  515.75   31.40
   8   3  -2  413.76   32.00
  -8   3   2  424.76   30.00
   7  -3  -2 1359.76   76.19
  -7  -3   2 1387.66   76.59
   7   3  -2 1289.37   77.49
  -7   3   2 1270.07   75.69
  -6  -3   2  913.51   53.89
   6  -3  -2  818.22   52.99
   6   3  -2  947.91   54.89
  -6   3   2  975.30   53.59
  -5  -3   2  140.69   12.50
   5  -3  -2  133.69   11.90
   5   3  -2  118.19   12.50
  -5   3   2  117.59   11.50
   4  -3  -2  811.52   50.59
  -4  -3   2  904.21   51.19
  -4   3   2  909.21   50.89
   4   3  -2  872.21   51.29
  -4   3   2  955.20   50.19
  -3  -3   2  726.83   40.10
   3  -3  -2  645.44   39.70
  -3   3   2  676.53   39.80
  -3   3   2  731.53   39.30
   3   3  -2  682.93   40.00
  -2  -3   2 3306.77  183.58
   2  -3  -2 3111.39  179.18
   2   3  -2 2789.92  188.98
  -1  -3   2  983.90   55.49
   1  -3  -2 1010.00   56.09
   1  -3  -2  986.10   56.49
  -1   3   2 1060.39   56.29
  -1   3   2  996.20   56.39
   0  -3  -2  923.41   53.19
   0  -3  -2  935.11   53.99
   0  -3  -2  910.61   53.29
   0   3   2  957.40   53.29
   0   3   2 1016.20   53.49
  -1  -3  -2  945.51   55.29
  -1  -3  -2  971.30   55.79
  -1  -3  -2  937.71   55.09
   1   3   2 1091.49   55.59
   1   3   2 1003.70   55.39
   1   3   2  936.11   55.79
  -2  -3  -2  703.53   40.70
  -2  -3  -2  699.93   40.70
   2  -3   2  650.83   38.40
  -2  -3  -2  705.03   41.10
   2   3   2  752.12   40.90
   2   3   2  718.73   41.50
  -3  -3  -2  689.23   39.10
  -3  -3  -2  690.03   39.40
  -3  -3  -2  708.33   39.10
   3  -3   2  695.73   37.10
   3   3   2  608.04   39.60
  -3   3  -2  589.74   36.00
  -4  -3  -2  925.21   55.19
  -4  -3  -2  925.91   55.39
   4  -3   2  933.01   53.59
  -4   3  -2  929.41   52.49
   4   3   2 1078.49   57.19
   5  -3   2  359.26   22.90
  -5  -3  -2  385.36   24.60
  -5  -3  -2  385.96   25.00
  -5   3  -2  331.57   21.10
   5   3   2  351.56   26.30
  -5   3  -2  357.16   21.00
  -6  -3  -2  372.86   24.30
   6  -3   2  358.96   23.30
  -6  -3  -2  389.66   24.90
  -6   3  -2  335.07   21.10
  -6   3  -2  349.27   21.50
   6   3   2  330.77   26.10
   7  -3   2   63.89    9.30
  -7  -3  -2   70.39    9.90
  -7  -3  -2   60.79    8.90
  -7   3  -2   32.10    5.50
  -7   3  -2   43.70    6.00
  -8  -3  -2  162.58   16.50
  -8  -3  -2  153.78   16.10
   8  -3   2  180.18   16.60
  -8   3  -2  222.68   14.00
  -8   3  -2  207.88   14.30
   8   3   2  218.68   20.00
  -9  -3  -2  842.52   48.70
   9  -3   2  825.02   48.90
  -9  -3  -2  783.22   48.50
  -9   3  -2  761.82   45.80
  -9   3  -2  765.72   45.50
   9   3   2  742.83   50.89
 -10  -3  -2  121.09   14.90
  10  -3   2  133.69   16.00
 -10  -3  -2  132.39   15.30
  10   3   2   89.99   15.70
 -10   3  -2  120.49   11.20
 -10   3  -2  110.19   11.80
 -11  -3  -2   82.49   12.80
  11  -3   2   95.89   15.40
 -11  -3  -2   94.69   13.90
 -11   3  -2  106.19   10.90
 -11   3  -2  112.29   11.90
  11   3   2  101.49   16.70
  12  -3   2  216.48   21.30
 -12  -3  -2  198.08   19.20
 -12  -3  -2  209.98   19.70
  12   3   2  166.38   22.90
 -12   3  -2  183.98   15.50
 -12   3  -2  195.08   16.20
 -13  -3  -2   35.30    9.90
 -13  -3  -2   43.10   10.30
  13  -3   2   49.20   12.20
 -13   3  -2   44.20    7.90
  13   3   2   47.50   14.00
 -13   3  -2   59.59    8.90
 -14  -3  -2  144.99   16.80
 -14  -3  -2  143.69   17.70
 -14  -3  -2  141.89   16.80
  14  -3   2  121.69   18.60
  14   3   2  130.99   20.90
 -14   3  -2  116.69   13.30
 -14   3  -2  130.59   13.50
 -15  -3  -2   60.29   11.80
 -15  -3  -2   47.70   11.00
  15  -3   2   33.90   12.50
  15   3   2   37.00   13.70
 -15   3  -2   55.59    8.90
 -15   3  -2   55.09    8.60
 -16  -3  -2   68.29   12.30
 -16  -3  -2   77.69   13.40
  16  -3   2   75.89   16.10
  16   3   2   43.00   15.80
 -16   3  -2  105.59   11.30
  17  -4  -2   28.30   12.30
  17   4  -2    9.10   11.90
  16  -4  -2  232.58   25.00
  16   4  -2  199.98   26.20
 -16   4   2  213.78   20.00
 -15  -4   2    7.60    9.60
  15  -4  -2   12.80   13.10
 -15   4   2   12.20    8.70
  15   4  -2    7.30   11.20
  14  -4  -2  202.98   22.60
 -14  -4   2  181.78   23.00
  14   4  -2  192.98   25.20
 -14   4   2  210.68   19.30
  13  -4  -2  145.29   18.00
 -13  -4   2  128.89   17.20
 -13   4   2  107.69   15.10
  13   4  -2   88.79   16.50
 -12  -4   2   81.99   13.40
  12  -4  -2  105.09   15.70
  12   4  -2   72.89   15.50
 -12   4   2   72.09   11.80
 -11  -4   2  379.16   28.40
  11  -4  -2  387.66   28.80
  11   4  -2  381.96   31.20
 -11   4   2  348.07   35.30
 -10  -4   2  206.98   19.50
  10  -4  -2  214.58   19.60
  10   4  -2  216.98   22.10
 -10   4   2  213.78   18.40
  -9  -4   2  756.12   44.70
   9  -4  -2  755.02   44.30
   9   4  -2  654.43   45.90
  -9   4   2  659.93   43.10
  -8  -4   2  578.14   36.70
  -8   4   2  541.75   35.40
   8   4  -2  580.74   38.30
  -7  -4   2  447.66   28.30
   7  -4  -2  414.56   27.50
  -7   4   2  371.86   26.80
   6  -4  -2 2346.87  129.19
  -6  -4   2 2505.55  130.09
  -6   4   2 2293.07  128.89
   6   4  -2 2151.78  130.09
   5  -4  -2  574.94   39.00
  -5  -4   2  638.14   39.90
  -5   4   2  736.23   38.10
  -5   4   2  699.23   39.40
   5   4  -2  627.94   40.40
   4  -4  -2  447.26   28.10
  -4  -4   2  468.75   28.80
   4   4  -2  458.55   28.80
  -4   4   2  453.15   28.10
  -4   4   2  479.55   27.20
  -3  -4   2 1518.55   86.79
   3  -4  -2 1681.23   86.09
   3  -4  -2 1556.74   86.69
   3   4  -2 1473.75   86.59
  -3   4   2 1505.75   86.49
  -3   4   2 1617.54   85.99
   2  -4  -2    6.90    3.70
  -2  -4   2    8.70    3.30
   2  -4  -2   13.00    3.40
  -2   4   2   17.40    4.10
   2   4  -2   14.40    3.60
  -2   4   2   14.60    3.60
  -1  -4   2 1194.98   73.89
   1  -4  -2 1414.36   75.09
   1  -4  -2 1359.16   74.59
  -1   4   2 1388.46   74.99
  -1   4   2 1370.16   74.69
   0  -4  -2 1377.26   78.69
   0  -4  -2 1378.46   77.79
   0  -4  -2 1336.67   77.89
   0   4   2 1449.95   77.99
   0   4   2 1453.45   77.99
  -1  -4  -2  876.41   51.89
  -1  -4  -2  829.72   51.79
  -1  -4  -2  925.61   52.79
   1   4   2  860.11   52.59
   1   4   2  979.90   52.19
   1   4   2 1004.00   52.29
  -2  -4  -2 1779.72  100.29
  -2  -4  -2 1840.62   99.89
  -2  -4  -2 1869.51   99.89
   2  -4   2 1863.71   97.29
   2   4   2 1824.82   99.79
   2   4   2 1581.64  100.09
   3  -4   2  208.68   13.60
  -3  -4  -2  252.17   16.80
  -3  -4  -2  233.48   17.50
  -3  -4  -2  205.08   16.50
  -4  -4  -2 1109.69   60.79
  -4  -4  -2 1029.20   60.09
   4  -4   2 1053.09   57.99
   4   4   2  951.80   61.19
  -5  -4  -2 1301.77   73.49
  -5  -4  -2 1232.28   72.99
   5  -4   2 1283.67   71.29
  -5   4  -2 1305.67   69.79
   5   4   2 1231.08   74.59
  -6  -4  -2   67.59    9.80
  -6  -4  -2   56.59    9.30
   6  -4   2   51.99    8.10
  -6   4  -2   54.99    5.10
   6   4   2   47.00   10.20
  -6   4  -2   39.80    5.40
  -7  -4  -2  512.65   32.00
   7  -4   2  453.75   30.10
  -7  -4  -2  485.85   31.70
  -7   4  -2  485.55   27.80
   7   4   2  474.15   33.80
  -7   4  -2  476.65   28.00
  -8  -4  -2  410.56   29.90
   8  -4   2  378.56   26.50
  -8  -4  -2  400.56   33.70
  -8   4  -2  388.26   23.50
  -8   4  -2  388.36   23.90
   8   4   2  395.86   30.50
   9  -4   2   66.49   10.50
  -9  -4  -2   53.79   10.20
  -9  -4  -2   59.29   11.20
   9   4   2   71.69   14.10
  -9   4  -2   62.79    8.30
  -9   4  -2   65.39    7.60
 -10  -4  -2  530.05   34.90
  10  -4   2  518.75   34.40
 -10  -4  -2  516.25   34.20
 -10   4  -2  489.45   30.20
  10   4   2  486.05   37.40
 -10   4  -2  476.55   30.50
  11  -4   2   96.99   14.70
 -11  -4  -2   78.59   12.50
 -11  -4  -2   99.59   14.30
  11   4   2   64.89   15.10
 -11   4  -2   68.99    9.80
 -11   4  -2   67.39    8.80
  12  -4   2  146.19   18.40
 -12  -4  -2  146.99   17.30
 -12  -4  -2  154.68   17.60
  12   4   2  142.59   21.70
 -12   4  -2  144.59   12.80
 -12   4  -2  166.88   13.60
 -13  -4  -2  129.49   16.40
  13  -4   2  124.59   17.60
 -13  -4  -2  120.89   16.60
  13   4   2  148.29   29.20
 -13   4  -2  119.19   12.10
 -13   4  -2  110.19   11.40
 -14  -4  -2    4.10   10.60
  14  -4   2    9.10   10.20
 -14  -4  -2   -6.30    7.30
 -14  -4  -2    9.50    9.50
  14   4   2   27.30   12.40
 -14   4  -2   14.50    5.70
 -14   4  -2    4.30    5.70
 -14   4  -2   11.70    5.40
 -15  -4  -2   62.79   15.80
 -15  -4  -2   61.09   12.10
 -15  -4  -2   63.89   12.50
  15  -4   2   51.89   13.10
 -15   4  -2   44.10   10.70
  15   4   2   45.10   15.30
 -15   4  -2   48.70    8.20
  17  -5  -2   70.39   15.70
  17   5  -2   51.39   16.10
  16  -5  -2   11.70   10.60
  16   5  -2   -0.90   11.10
 -16   5   2   35.70    9.00
 -15  -5   2  124.69   19.80
  15   5  -2   79.99   18.10
  14  -5  -2  132.59   18.40
 -14  -5   2  104.89   17.00
 -14   5   2  120.69   15.10
  13  -5  -2   24.50    9.90
 -13  -5   2   20.10   10.30
  13   5  -2   30.30   12.50
 -13   5   2   30.50    8.90
 -12   5   2  254.17   21.40
  12   5  -2  258.67   26.40
 -11  -5   2   11.20    8.90
  11  -5  -2    6.90    8.30
 -11   5   2   -1.80    6.40
  11   5  -2    7.30   10.00
 -10  -5   2  348.67   24.70
  10  -5  -2  321.77   23.70
 -10   5   2  243.48   21.70
  10   5  -2  270.27   25.80
  -9  -5   2  298.57   22.40
   9  -5  -2  315.17   22.30
  -9   5   2  249.18   20.50
   9   5  -2  244.38   23.20
   8  -5  -2  180.08   15.30
   8   5  -2  124.19   16.50
  -8   5   2  134.09   13.70
   7  -5  -2  792.12   48.70
  -7  -5   2  845.22   49.90
   7   5  -2  822.02   50.89
  -7   5   2  832.82   46.90
  -7   5   2  789.62   48.30
   6  -5  -2  993.20   60.19
  -6  -5   2 1082.09   61.39
  -6   5   2 1084.09   58.69
  -6   5   2 1063.39   60.09
   6   5  -2  965.40   61.59
   5  -5  -2 1039.20   60.29
  -5  -5   2 1107.49   61.39
  -5   5   2 1019.70   59.89
  -5   5   2 1094.99   58.79
   5   5  -2  954.20   61.09
  -4  -5   2 1221.38   72.09
   4  -5  -2 1273.37   71.69
  -4   5   2 1235.58   71.29
  -4   5   2 1299.37   70.39
   4   5  -2 1291.97   72.39
   3  -5  -2   52.39    7.80
   3  -5  -2   52.49    5.90
  -3  -5   2   49.40    7.70
  -3   5   2   51.59    6.10
   3   5  -2   48.40    7.60
  -3   5   2   47.40    7.20
   2  -5  -2 2489.55  123.49
  -2  -5   2 2240.18  122.99
   2   5  -2 2089.39  122.39
  -2   5   2 2126.39  122.79
  -2   5   2 2220.38  122.49
   1  -5  -2   82.09    7.50
  -1  -5   2   71.19    7.00
   1  -5  -2   66.79    7.80
   0  -5  -2 1106.59   64.59
   0  -5  -2 1034.70   63.69
   0  -5  -2  984.90   63.19
   0   5   2 1254.47   63.89
   0   5   2 1255.37   63.99
  -1  -5  -2 1122.39   66.29
  -1  -5  -2 1095.69   66.09
  -1  -5  -2 1153.78   67.19
   1   5   2 1314.27   67.59
   2  -5   2  387.86   22.30
   2  -5   2  382.26   23.00
  -2  -5  -2  385.76   25.80
  -2  -5  -2  422.56   26.90
  -2  -5  -2  425.56   26.10
   2   5   2  390.46   26.90
   2   5   2  463.45   26.30
  -3  -5  -2  670.53   41.20
   3  -5   2  599.04   37.30
  -3  -5  -2  671.53   40.50
  -3  -5  -2  692.73   40.50
   3   5   2  703.83   41.80
  -4  -5  -2  299.37   21.70
   4  -5   2  285.67   18.60
  -4  -5  -2  279.77   21.70
  -4  -5  -2  333.97   23.10
  -5  -5  -2  144.89   14.40
   5  -5   2  118.99   10.50
  -5  -5  -2  122.09   13.50
  -6  -5  -2  907.81   53.69
  -6  -5  -2  966.30   54.19
   6  -5   2  880.51   51.49
  -6   5  -2  893.91   48.80
   6   5   2  826.12   55.09
  -7  -5  -2  196.98   25.70
  -7  -5  -2  209.48   24.30
   7  -5   2  214.68   16.20
  -7   5  -2  207.28   12.80
  -7   5  -2  215.78   14.60
   7   5   2  198.98   20.20
   8  -5   2  553.94   36.10
  -8  -5  -2  581.64   38.00
  -8  -5  -2  568.84   37.70
  -8   5  -2  581.14   33.10
   8   5   2  576.24   40.30
  -8   5  -2  600.74   32.90
  -9  -5  -2  513.25   34.70
   9  -5   2  545.75   33.70
  -9  -5  -2  517.55   34.40
   9   5   2  488.35   37.50
  -9   5  -2  496.15   29.40
  -9   5  -2  479.25   29.50
  10  -5   2   63.49   10.90
 -10  -5  -2   82.69   12.70
 -10  -5  -2   65.69   11.60
 -10   5  -2   61.29    8.00
  10   5   2   65.09   14.20
 -10   5  -2   69.29    7.50
 -11  -5  -2  258.57   22.30
  11  -5   2  269.07   22.10
 -11  -5  -2  256.17   22.60
 -11   5  -2  243.38   16.80
  11   5   2  209.58   24.70
 -11   5  -2  240.18   16.50
 -12  -5  -2   29.80    9.80
 -12  -5  -2   28.30    9.80
  12  -5   2   36.60   10.60
  12   5   2    9.50   11.30
 -12   5  -2   24.90    5.30
 -12   5  -2   18.70    5.30
  13  -5   2   29.80   10.40
 -13  -5  -2    8.80    9.00
 -13   5  -2    9.30    4.80
  13   5   2   32.50   13.40
 -13   5  -2    7.40    4.70
 -13   5  -2   11.50    4.70
 -14  -5  -2   42.40   11.20
 -14  -5  -2   57.39   12.80
 -14  -5  -2   47.20   11.60
  14  -5   2   45.00   12.40
 -14   5  -2   73.39    8.10
  14   5   2   76.49   17.60
 -14   5  -2   75.69    8.40
 -14   5  -2   85.09    9.00
 -15  -5  -2    2.70    9.50
 -15  -5  -2    4.50    9.00
  15  -5   2    0.50    9.70
 -15   5  -2    9.20    4.70
  15   5   2    7.20   11.60
 -15   5  -2    6.70    4.10
 -15   5  -2   18.60    3.90
  17  -6  -2   -1.90   10.80
  17   6  -2    7.60   12.00
 -17   6   2   14.60    6.20
  16  -6  -2   56.39   13.60
  16   6  -2   44.90   15.00
  15   6  -2    3.70   11.80
 -14  -6   2  112.09   18.00
  14  -6  -2  164.18   19.90
  14   6  -2   98.69   18.70
 -14   6   2  149.39   15.90
  13  -6  -2  119.09   17.60
 -13  -6   2   85.49   16.40
  13   6  -2  126.69   20.10
 -13   6   2  118.79   14.80
  12  -6  -2   92.39   14.50
 -12  -6   2   94.49   14.80
  12   6  -2   66.99   15.80
 -11  -6   2  427.46   30.40
  11  -6  -2  427.46   29.90
 -11   6   2  362.66   27.40
  11   6  -2  348.67   31.90
  10  -6  -2   30.30    9.10
 -10  -6   2   27.20    9.60
  10   6  -2   31.80   11.00
 -10   6   2   47.80    9.50
 -10   6   2   50.59    7.20
  -9  -6   2   12.70    7.80
   9  -6  -2    6.00    6.70
  -9   6   2   12.30    4.70
   9   6  -2   14.00    9.10
  -9   6   2   11.10    6.30
   8  -6  -2  302.27   22.40
  -8  -6   2  293.57   23.00
  -8   6   2  312.17   19.60
   8   6  -2  285.77   24.40
  -8   6   2  298.87   21.40
   7  -6  -2  157.38   14.40
  -7  -6   2  168.28   16.30
   7   6  -2  155.48   16.70
  -7   6   2  144.69   13.60
  -7   6   2  146.89   11.60
  -6  -6   2 1568.34   80.99
   6  -6  -2 1450.25   79.69
  -6   6   2 1362.86   77.49
  -6   6   2 1328.37   78.79
   6   6  -2 1261.77   80.69
  -5  -6   2  603.74   38.00
   5  -6  -2  629.34   37.40
  -5   6   2  578.14   36.50
   5   6  -2  590.74   38.30
  -5   6   2  617.54   35.30
   4  -6  -2 2787.62  137.19
   4  -6  -2 2445.26  138.19
  -4  -6   2 2359.36  138.69
   4   6  -2 2443.36  138.69
  -4   6   2 2429.36  137.79
  -4   6   2 2518.95  136.99
  -3  -6   2 2369.76  129.79
   3  -6  -2 2349.86  129.39
   3  -6  -2 2454.85  128.29
  -3   6   2 2350.96  128.29
   3   6  -2 2118.69  128.99
  -3   6   2 2369.56  128.99
   2  -6  -2  702.13   45.60
   2  -6  -2  749.33   44.80
  -2  -6   2  686.53   45.40
   2   6  -2  827.42   45.20
  -2   6   2  855.41   45.80
  -2   6   2  870.21   45.30
  -1  -6   2  404.96   25.30
   1  -6  -2  434.76   26.20
   1  -6  -2  449.36   25.60
  -1   6   2  380.96   25.50
  -1   6   2  382.06   25.20
   0  -6  -2 1346.67   71.99
   0  -6  -2 1243.28   70.69
   0  -6  -2 1231.18   70.29
   0   6   2 1218.88   70.29
   0   6   2 1181.68   70.19
   1  -6   2   14.60    3.30
  -1  -6  -2   16.30    7.40
  -1  -6  -2    7.60    5.20
  -1  -6  -2    5.50    5.30
   1   6   2   20.90    6.20
   2  -6   2 1129.09   70.79
  -2  -6  -2 1268.47   73.49
   2  -6   2 1233.38   70.59
  -2  -6  -2 1350.36   73.49
  -2  -6  -2 1316.17   74.49
   2   6   2 1423.46   74.79
  -3  -6  -2   74.19   11.50
  -3  -6  -2   56.49    9.60
  -3  -6  -2   74.39   11.80
   3  -6   2   59.39    7.00
   3   6   2  104.19   13.10
  -4  -6  -2  728.43   42.80
   4  -6   2  646.14   38.60
  -4  -6  -2  689.63   41.50
  -4  -6  -2  668.33   41.60
   4   6   2  633.14   42.70
  -5  -6  -2  808.02   47.80
  -5  -6  -2  807.42   47.40
  -5  -6  -2  772.22   47.00
   5  -6   2  797.92   44.50
   5   6   2  657.53   47.60
   6  -6   2  141.69   11.60
  -6  -6  -2  137.39   17.60
  -6  -6  -2  122.49   14.00
   6   6   2  122.19   15.90
  -7  -6  -2 1021.40   59.69
  -7  -6  -2 1026.10   59.69
   7  -6   2 1012.90   57.29
   7   6   2  879.01   60.79
  -8  -6  -2  308.27   23.50
  -8  -6  -2  301.07   23.10
   8  -6   2  289.57   21.20
   8   6   2  245.18   24.80
   9  -6   2  350.26   23.90
  -9  -6  -2  329.97   25.50
  -9  -6  -2  321.37   25.30
   9   6   2  294.17   28.20
  -9   6  -2  295.07   19.00
 -10  -6  -2  362.86   27.80
  10  -6   2  360.16   26.10
 -10  -6  -2  362.16   27.60
 -10   6  -2  342.87   20.60
  10   6   2  308.07   29.70
  11  -6   2   37.00    9.50
 -11  -6  -2   32.80   10.60
 -11  -6  -2   34.40   11.10
  11   6   2   33.00   12.50
 -11   6  -2   41.90    5.60
 -12  -6  -2   50.79   11.80
 -12  -6  -2   56.09   13.00
  12  -6   2   53.69   11.10
 -12   6  -2   61.49    6.80
  12   6   2   58.59   15.70
 -12   6  -2   64.09    6.00
 -13  -6  -2  154.98   19.10
  13  -6   2  156.78   19.00
 -13  -6  -2  150.68   19.10
 -13  -6  -2  202.18   21.20
 -13   6  -2  171.28   12.10
  13   6   2  164.78   23.50
 -14  -6  -2   16.00    9.60
 -14  -6  -2   -1.00    9.30
  14  -6   2   24.70   10.70
  14   6   2   17.10   12.20
 -14   6  -2   19.10    4.40
 -15  -6  -2  202.78   21.60
  15  -6   2  172.78   21.40
  15   6   2  150.88   24.70
 -15   6  -2  191.88   13.00
  16  -7  -2   17.70   12.00
  16   7  -2   23.00   14.20
 -16   7   2   45.40    9.10
 -16   7   2   32.10    7.00
  15  -7  -2   86.59   16.10
 -15   7   2  113.99   13.80
  15   7  -2   58.89   16.50
 -15   7   2  100.19   10.90
  14  -7  -2   87.49   14.40
 -14  -7   2   75.79   18.20
 -14   7   2  110.09   13.90
 -14   7   2   80.39   10.20
  14   7  -2   51.89   15.60
  13  -7  -2   50.19   11.50
 -13  -7   2   23.30   11.00
 -13   7   2   40.00    9.30
  13   7  -2   45.00   14.50
 -12  -7   2  280.67   25.70
  12  -7  -2  328.57   26.00
 -12   7   2  328.67   27.90
 -12   7   2  316.77   21.20
  12   7  -2  298.87   29.60
 -11  -7   2    1.60    8.80
  11  -7  -2    4.20    8.10
 -11   7   2    7.30    6.90
 -11   7   2    1.60    4.50
  11   7  -2    9.80   11.10
  10  -7  -2  699.53   45.80
 -10  -7   2  742.43   47.30
 -10   7   2  749.73   42.60
 -10   7   2  676.73   44.30
  10   7  -2  765.62   49.99
   9  -7  -2  253.87   21.90
  -9  -7   2  270.87   23.20
   9   7  -2  281.17   25.00
  -9   7   2  303.07   18.80
  -9   7   2  273.77   20.80
   8  -7  -2    3.20    5.90
  -8  -7   2   -3.10    6.40
   8   7  -2    3.70    7.90
  -8   7   2    1.80    3.50
  -8   7   2    0.10    4.90
  -7  -7   2  826.72   46.70
  -7   7   2  687.13   43.70
  -7   7   2  707.13   42.30
   7   7  -2  735.23   46.90
   6  -7  -2  740.13   42.10
  -6  -7   2  715.13   43.10
   6   7  -2  661.73   43.20
  -6   7   2  634.54   40.70
  -6   7   2  667.63   39.50
   5  -7  -2  395.56   24.10
   5   7  -2  327.67   24.70
  -5   7   2  313.97   22.60
  -5   7   2  323.27   21.20
   4  -7  -2  915.51   52.99
   4  -7  -2  862.11   54.49
  -4  -7   2  896.11   55.59
   4   7  -2  920.61   55.29
  -4   7   2  993.40   54.39
  -4   7   2 1013.40   53.49
   3  -7  -2  258.77   19.90
  -3  -7   2  296.37   20.90
   3  -7  -2  288.97   18.10
  -3   7   2  274.87   18.40
   3   7  -2  246.48   19.70
  -3   7   2  250.87   19.10
   2  -7  -2 1678.93   93.89
  -2  -7   2 1596.54   94.79
   2  -7  -2 1625.34   94.89
  -2   7   2 1756.62   94.59
  -2   7   2 1777.22   94.19
   1  -7  -2  622.74   37.50
  -1  -7   2  568.14   37.60
   1  -7  -2  562.14   38.20
  -1   7   2  688.33   37.90
  -1   7   2  697.83   38.40
   0  -7  -2 1144.79   68.79
   0  -7  -2 1170.58   69.89
   0  -7  -2 1234.08   68.49
   0   7   2 1239.08   68.49
  -1  -7  -2 3630.34  190.38
  -1  -7  -2 3450.55  188.78
  -1  -7  -2 3322.07  188.88
   1  -7   2 3326.17  186.48
  -2  -7  -2   39.50    8.50
   2  -7   2   39.40    5.50
   2  -7   2   37.00    4.90
  -2  -7  -2   42.00    8.50
  -2  -7  -2   44.30   10.00
   2   7   2   46.20    9.80
  -3  -7  -2 1333.47   71.39
  -3  -7  -2 1153.08   70.89
   3  -7   2 1210.68   66.29
  -3  -7  -2 1229.68   72.09
   3  -7   2 1166.28   68.09
   3   7   2 1261.07   72.29
  -4  -7  -2  276.77   21.40
  -4  -7  -2  312.97   23.00
  -4  -7  -2  288.77   21.80
   4  -7   2  271.27   18.10
   4   7   2  266.97   22.60
  -5  -7  -2  189.68   16.80
  -5  -7  -2  185.38   16.80
   5  -7   2  166.18   13.10
  -5  -7  -2  175.08   19.00
   5   7   2  186.98   18.30
  -6  -7  -2  754.72   46.70
  -6  -7  -2  687.73   46.10
  -6  -7  -2  742.63   46.20
   6  -7   2  750.22   43.50
   6   7   2  761.22   48.30
  -7  -7  -2   72.39   11.70
  -7  -7  -2   70.09   12.00
   7  -7   2   70.39    9.60
   7   7   2   56.99   12.70
  -8  -7  -2  336.37   25.60
  -8  -7  -2  320.17   25.50
   8  -7   2  337.97   22.80
   8   7   2  270.37   26.70
   9  -7   2  360.66   26.20
  -9  -7  -2  382.96   28.80
  -9  -7  -2  392.26   28.90
   9   7   2  348.67   31.30
 -10  -7  -2   13.50    9.50
  10  -7   2   32.40    9.00
 -10  -7  -2   26.20    9.60
  10   7   2   31.10   11.90
 -11  -7  -2  126.49   17.00
 -11  -7  -2  122.09   17.20
  11  -7   2  131.59   16.00
  11   7   2  147.59   22.00
 -12  -7  -2   51.09   12.60
 -12  -7  -2   45.10   13.40
 -12  -7  -2   69.99   13.60
  12  -7   2   53.99   11.30
 -13  -7  -2  -10.10    8.80
  13  -7   2    2.50    8.10
 -13  -7  -2   15.40   18.10
 -13  -7  -2   -7.80    7.20
  13   7   2    7.20   12.10
  14  -7   2   81.49   14.30
 -14  -7  -2  139.49   19.20
  14   7   2  130.19   21.80
 -15  -7  -2   13.20   10.00
  15  -7   2   -3.60    9.00
  15   7   2    2.80   12.20
  16  -8  -2   84.89   17.10
 -16   8   2  129.89   11.20
  15  -8  -2   -4.60    9.60
  15   8  -2  -14.50   10.40
 -15   8   2    5.90    7.20
 -15   8   2   13.60    6.90
  14  -8  -2  247.18   23.70
 -14   8   2  240.08   21.60
  14   8  -2  177.38   25.90
  13  -8  -2  116.39   16.80
 -13  -8   2   98.39   15.80
 -13   8   2   80.39   18.60
 -13   8   2   91.09    9.80
  13   8  -2   73.39   23.50
 -12  -8   2   -7.70    8.60
  12  -8  -2    8.90    8.70
 -12   8   2    4.30    7.20
 -12   8   2    2.80    4.20
  12   8  -2    5.90   11.40
  11  -8  -2  276.47   22.80
 -11  -8   2  252.47   23.70
 -11   8   2  256.87   17.70
 -11   8   2  247.58   20.40
  11   8  -2  245.28   25.90
 -10  -8   2  325.57   26.30
  10  -8  -2  343.97   25.60
  10   8  -2  304.07   29.00
 -10   8   2  308.27   23.10
 -10   8   2  315.97   20.80
   9  -8  -2  380.66   26.60
  -9  -8   2  394.66   28.00
  -9   8   2  344.47   22.40
   9   8  -2  343.07   29.50
  -9   8   2  325.47   24.40
  -8  -8   2  316.27   24.70
   8  -8  -2  303.67   23.00
  -8   8   2  282.27   21.40
   8   8  -2  285.27   25.50
  -8   8   2  316.37   19.60
  -7  -8   2   76.69   11.70
   7  -8  -2   59.99    9.40
  -7   8   2   57.99    8.40
   7   8  -2   60.99   11.50
  -7   8   2   61.39    7.30
   6  -8  -2  334.67   24.00
  -6  -8   2  359.36   30.00
  -6   8   2  319.07   22.60
  -6   8   2  318.07   21.10
   6   8  -2  368.76   25.90
  -5  -8   2  734.13   43.70
   5  -8  -2  693.03   42.10
   5  -8  -2  741.63   40.00
  -5   8   2  639.74   40.80
  -5   8   2  652.23   39.90
   5   8  -2  659.63   42.80
   4  -8  -2  385.26   25.00
   4  -8  -2  417.56   23.00
  -4  -8   2  373.76   25.80
  -4   8   2  320.87   23.50
  -4   8   2  335.77   22.60
   4   8  -2  321.37   24.70
   3  -8  -2 1084.99   57.69
   3  -8  -2 1000.50   58.99
  -3  -8   2 1001.40   59.59
   3   8  -2  955.90   58.49
  -3   8   2 1018.30   57.69
  -3   8   2  977.20   58.09
  -2  -8   2  607.64   38.80
   2  -8  -2  605.54   38.70
   2  -8  -2  645.94   37.50
  -2   8   2  632.44   38.00
  -2   8   2  631.14   37.60
  -1  -8   2  649.34   44.30
   1  -8  -2  763.92   44.30
   1  -8  -2  712.13   45.00
  -1   8   2  817.92   44.80
  -1   8   2  783.82   44.30
   0  -8  -2  966.00   52.49
   0  -8  -2  828.92   53.69
   0  -8  -2  855.41   52.59
   0  -8   2  921.21   50.89
   0   8   2  855.71   51.99
  -1  -8  -2  550.24   35.30
  -1  -8  -2  572.64   36.60
   1  -8   2  543.55   32.60
  -1  -8  -2  530.75   34.50
   1  -8   2  538.85   32.20
   1   8   2  571.44   34.80
  -2  -8  -2 2421.16  128.09
  -2  -8  -2 2265.07  126.19
   2  -8   2 2339.27  122.99
  -2  -8  -2 2201.38  128.69
   2  -8   2 2125.39  123.69
   2   8   2 2168.98  126.99
  -3  -8  -2  843.82   51.49
  -3  -8  -2  910.91   52.99
  -3  -8  -2  894.71   51.39
   3  -8   2  828.52   48.40
   3   8   2  770.02   51.89
  -4  -8  -2  470.65   30.00
  -4  -8  -2  443.66   30.10
  -4  -8  -2  449.95   40.10
   4  -8   2  455.65   26.80
   4   8   2  366.16   30.20
   5  -8   2  747.43   44.10
  -5  -8  -2  782.32   47.30
  -5  -8  -2  770.62   47.60
  -5  -8  -2  779.22   48.20
   5   8   2  705.53   48.20
   6  -8   2   30.00    6.20
  -6  -8  -2   30.30    8.90
  -6  -8  -2   24.30    9.30
  -6  -8  -2   39.90    9.60
   6   8   2   26.30    9.90
   7  -8   2  165.88   14.50
  -7  -8  -2  178.18   17.90
  -7  -8  -2  194.38   19.00
  -7  -8  -2  158.88   18.40
   7   8   2  158.98   19.50
  -8  -8  -2  165.48   18.20
  -8  -8  -2  179.58   19.30
   8  -8   2  193.28   15.90
  -8  -8  -2  173.48   18.90
   8   8   2  132.59   19.20
  -9  -8  -2   44.10   11.60
  -9  -8  -2   42.50   11.10
  -9  -8  -2   55.29   12.50
   9  -8   2   48.90    9.30
   9   8   2   49.50   13.20
 -10  -8  -2  221.68   22.20
 -10  -8  -2  202.38   21.50
 -10  -8  -2  228.28   22.90
  10  -8   2  232.48   19.40
  10   8   2  199.58   24.40
 -11  -8  -2    8.00   18.20
 -11  -8  -2   37.30   11.80
  11  -8   2   27.40    9.00
  11   8   2   39.50   14.20
 -12  -8  -2  170.88   21.50
 -12  -8  -2  195.98   21.30
 -12  -8  -2  242.88   23.00
  12  -8   2  209.78   20.10
  12   8   2  189.88   24.90
  13  -8   2  258.17   23.40
 -13  -8  -2  284.47   26.10
  13   8   2  216.38   27.30
 -14  -8  -2   22.80   11.00
  14  -8   2   10.40    9.20
  14   8   2   18.90   13.20
  16  -9  -2    3.30   10.10
  16   9  -2    6.50   13.20
  15  -9  -2  116.89   17.80
 -15   9   2  122.99   11.00
 -15   9   2  131.89   16.70
  15   9  -2  106.69   20.50
  14  -9  -2    5.20    9.90
  14   9  -2   -8.20   11.10
 -14   9   2    3.70    4.20
 -14   9   2   10.90   10.10
  13  -9  -2  187.98   20.90
 -13  -9   2  142.99   20.70
 -13   9   2  227.08   18.50
  13   9  -2  200.28   25.60
 -13   9   2  208.88   14.60
 -12  -9   2   91.89   16.30
  12  -9  -2  106.69   15.80
 -12   9   2  107.29   13.40
 -12   9   2  116.99   10.10
  12   9  -2  106.79   18.80
  11  -9  -2   27.60   10.20
 -11  -9   2   11.60   15.50
  11   9  -2    5.90   10.80
 -11   9   2   23.80    5.30
 -11   9   2   18.10    7.60
 -10  -9   2  428.06   32.00
  10  -9  -2  441.56   30.40
  10   9  -2  401.16   33.70
 -10   9   2  416.06   28.10
 -10   9   2  387.86   25.50
  -9  -9   2  468.65   33.90
   9  -9  -2  488.15   32.10
  -9   9   2  460.45   28.10
  -9   9   2  438.66   30.10
   9   9  -2  454.55   35.30
  -8  -9   2  123.89   16.30
   8  -9  -2  101.79   13.40
  -8   9   2  102.49    9.70
   8   9  -2  111.89   16.70
  -8   9   2  106.19   12.30
  -7   9   2  280.07   20.40
  -7   9   2  293.87   18.80
   7   9  -2  272.27   23.90
  -6  -9   2  245.28   20.50
   6  -9  -2  258.57   18.80
  -6   9   2  222.28   15.70
  -6   9   2  193.88   16.60
   6   9  -2  210.68   19.80
  -5  -9   2  330.87   30.20
   5  -9  -2  368.16   22.40
   5  -9  -2  328.77   27.50
   5   9  -2  320.37   25.30
  -5   9   2  385.46   22.80
  -5   9   2  363.66   23.70
   4  -9  -2  753.92   42.40
   4  -9  -2  686.63   44.20
  -4  -9   2  698.53   45.30
  -4   9   2  739.33   43.30
  -4   9   2  762.92   42.80
   4   9  -2  705.33   44.40
   3  -9  -2  203.88   14.40
  -3  -9   2  169.68   16.70
   3  -9  -2  192.68   16.40
  -3   9   2  181.38   14.50
  -3   9   2  186.28   15.10
   2  -9  -2 1744.43   99.49
   2  -9  -2 1666.13   98.09
  -2  -9   2 1666.33   99.59
  -2  -9   2 1759.32   98.89
  -2   9   2 1875.21   98.79
  -2   9   2 1814.52   98.49
   1  -9  -2  743.53   42.20
  -1  -9   2  652.83   41.30
  -1  -9   2  714.43   42.80
   1  -9  -2  670.73   42.70
  -1   9   2  702.23   41.90
   0  -9  -2  883.01   54.89
   0  -9  -2  953.40   54.39
   0  -9   2  920.61   52.89
   0  -9  -2  894.71   55.99
   0   9   2  945.51   54.29
   1  -9   2  942.31   55.49
  -1  -9  -2  972.80   58.59
  -1  -9  -2  962.90   57.19
  -1  -9  -2  951.30   58.99
   1  -9   2 1041.00   55.19
   1   9   2  945.11   59.19
  -2  -9  -2  106.39   14.30
  -2  -9  -2  102.69   11.80
   2  -9   2   96.29    8.10
   2  -9   2   95.69    9.40
  -2  -9  -2   87.09   12.20
  -3  -9  -2  490.55   32.80
  -3  -9  -2  532.75   32.80
   3  -9   2  462.95   29.50
  -3  -9  -2  509.25   36.80
   3  -9   2  486.25   27.70
   3   9   2  458.25   33.20
  -4  -9  -2 1302.27   71.99
  -4  -9  -2 1182.88   71.79
   4  -9   2 1166.78   68.59
  -4  -9  -2 1270.67   73.19
   4   9   2 1159.68   72.49
  -5  -9  -2  234.78   20.60
   5  -9   2  250.27   17.30
  -5  -9  -2  242.98   21.90
  -5  -9  -2  245.68   20.30
   5   9   2  210.38   21.40
  -6  -9  -2  602.64   40.80
  -6  -9  -2  605.64   40.50
   6  -9   2  615.54   37.20
  -6  -9  -2  653.03   41.90
   6   9   2  585.44   41.90
  -7  -9  -2    6.70    8.80
  -7  -9  -2   13.60    8.20
   7  -9   2   12.60    6.00
  -7  -9  -2   13.90    8.90
   7   9   2   25.20   10.40
  -8  -9  -2  324.37   26.60
  -8  -9  -2  316.27   26.50
  -8  -9  -2  307.47   25.40
   8   9   2  277.47   27.30
   9  -9   2  259.37   20.40
  -9  -9  -2  243.68   23.00
  -9  -9  -2  256.87   24.40
  -9  -9  -2  255.27   23.60
   9   9   2  259.47   26.00
  10  -9   2    4.80    6.90
 -10  -9  -2   10.30   10.70
 -10  -9  -2    4.00    8.70
 -10  -9  -2   -0.90    9.10
  10   9   2    0.30   10.90
  11  -9   2  203.08   19.20
 -11  -9  -2  187.88   21.40
 -11  -9  -2  198.98   22.20
 -11  -9  -2  227.78   22.80
 -12  -9  -2  103.49   16.70
 -12  -9  -2   80.09   16.30
  12  -9   2   68.49   11.90
  12   9   2  121.79   20.30
  13  -9   2   73.49   13.20
 -13  -9  -2   57.09   13.40
  13   9   2   70.99   17.50
 -14  -9  -2  109.59   17.80
  14  -9   2   95.69   15.80
  14   9   2  117.09   21.10
  15 -10  -2    6.40   10.10
 -15  10   2    7.00    3.70
  15  10  -2   -5.50   10.30
 -14  10   2   97.99    9.10
  14  10  -2   66.79   16.90
 -14  10   2  123.09   12.90
  13 -10  -2   26.80   10.00
 -13  10   2   49.10    6.80
 -13  10   2   42.10    8.30
  13  10  -2   39.40   14.40
 -12 -10   2   22.90   11.70
  12 -10  -2   52.69   11.80
 -12 -10   2   12.80   10.60
 -12  10   2   47.10    8.80
 -12  10   2   45.70    7.00
  12  10  -2   44.20   14.60
 -11 -10   2  204.58   23.90
  11 -10  -2  248.18   22.50
  11  10  -2  275.87   27.20
 -11  10   2  272.87   20.30
 -11  10   2  278.27   17.60
  10 -10  -2  149.69   16.70
 -10 -10   2  117.19   17.80
 -10  10   2  110.79   10.20
  10  10  -2   98.49   17.30
 -10  10   2  107.99   13.10
   9 -10  -2  397.26   29.10
  -9 -10   2  427.66   31.50
   9  10  -2  370.46   31.80
  -9  10   2  400.56   26.80
  -9  10   2  389.26   24.80
   8 -10  -2  633.34   40.20
  -8 -10   2  663.03   42.60
  -8  10   2  576.14   37.90
  -8  10   2  640.64   36.60
   8  10  -2  575.24   42.00
   7 -10  -2   41.70    9.10
  -7 -10   2   26.70    9.80
   7  10  -2   23.90   10.30
  -7  10   2   29.00    7.10
  -7  10   2   39.40    6.50
  -6 -10   2  283.57   23.00
   6 -10  -2  271.37   20.50
  -6  10   2  231.58   17.20
  -6  10   2  235.18   18.30
   6  10  -2  240.88   21.40
   5 -10  -2  507.55   34.10
  -5 -10   2  502.95   35.60
   5 -10  -2  579.14   31.90
  -5  10   2  526.15   32.00
  -5  10   2  522.35   32.70
   5  10  -2  491.75   34.70
   4 -10  -2   18.60    7.10
  -4 -10   2   18.50    8.10
   4 -10  -2   28.90    5.80
   4  10  -2   24.90    7.30
  -4  10   2   19.30    6.00
  -4  10   2   27.70    6.60
  -3 -10   2  635.04   38.30
   3 -10  -2  612.44   36.30
  -3 -10   2  629.04   39.30
   3 -10  -2  623.84   40.20
  -3  10   2  556.84   36.20
  -3  10   2  552.04   36.50
  -2 -10   2  320.67   22.80
   2 -10  -2  338.57   25.70
  -2 -10   2  351.86   24.50
   2 -10  -2  327.77   22.10
  -2  10   2  298.87   22.10
  -1 -10   2 1102.09   67.29
   1 -10  -2 1210.98   67.99
   1 -10  -2 1134.29   68.69
   1 -10  -2 1242.18   70.39
  -1 -10   2 1136.29   68.59
  -1  10   2 1222.58   67.89
   0 -10   2  297.97   21.30
   0 -10  -2  314.27   23.60
   0 -10   2  311.97   22.50
   0 -10  -2  308.47   24.70
   0 -10  -2  310.77   22.40
   0 -10   2  298.87   21.00
   0  10   2  376.96   23.10
   1 -10   2   35.10    5.90
  -1 -10  -2   52.49    9.30
   1 -10   2   38.30    6.60
  -1 -10  -2   45.00    9.30
  -2 -10  -2  874.81   54.39
  -2 -10  -2  961.80   54.79
   2 -10   2  855.71   51.69
  -2 -10  -2  909.31   55.89
   2 -10   2  875.21   50.59
   3 -10   2  622.34   36.30
  -3 -10  -2  602.94   41.00
   3 -10   2  659.73   38.50
  -3 -10  -2  669.73   41.30
  -3 -10  -2  661.53   43.00
  -4 -10  -2   90.69   12.80
  -4 -10  -2   92.79   13.80
   4 -10   2   69.09    9.30
  -4 -10  -2   78.39   12.60
   4  10   2   67.19   12.40
   5 -10   2  821.92   47.00
  -5 -10  -2  832.92   51.49
  -5 -10  -2  760.12   50.09
  -5 -10  -2  867.31   50.69
   5  10   2  683.63   50.59
  -6 -10  -2    8.50    8.40
  -6 -10  -2   14.20    9.20
   6 -10   2    9.00    5.40
  -6 -10  -2    5.40    7.60
   6  10   2   15.80    9.90
  -7 -10  -2  425.16   32.60
   7 -10   2  442.46   28.60
  -7 -10  -2  443.06   32.30
  -7 -10  -2  464.65   33.40
   7  10   2  385.86   33.20
  -8 -10  -2  256.27   24.50
  -8 -10  -2  264.57   25.00
   8 -10   2  248.98   20.10
  -8 -10  -2  268.87   24.10
   8  10   2  287.67   27.00
  -9 -10  -2   78.49   14.60
  -9 -10  -2   93.29   15.10
  -9 -10  -2   95.59   15.90
   9 -10   2   71.59   10.90
   9  10   2   88.29   16.70
 -10 -10  -2  285.87   25.90
 -10 -10  -2  277.47   26.00
  10 -10   2  278.17   22.30
 -10 -10  -2  298.87   27.00
  10  10   2  270.27   28.20
 -11 -10  -2  173.48   25.30
 -11 -10  -2  139.59   19.00
 -11 -10  -2  121.69   19.70
  11 -10   2  147.79   16.70
  11  10   2  196.48   24.20
  12 -10   2  172.78   17.70
 -12 -10  -2  168.28   20.70
  12  10   2  109.39   20.10
  13 -10   2   75.09   12.80
 -13 -10  -2  109.39   17.40
  13  10   2   64.19   16.10
 -14 -10  -2    4.70    9.40
  14  10   2   14.60   12.90
  15 -11  -2   60.39   13.70
  15  11  -2   45.50   15.60
  14 -11  -2   18.80   10.40
 -14  11   2   26.80    4.60
 -14  11   2   33.80    7.10
  14  11  -2   17.50   12.60
  13 -11  -2  164.88   19.20
  13  11  -2  164.68   23.00
 -13  11   2  161.28   12.10
 -13  11   2  182.28   15.30
  12 -11  -2  265.77   23.90
 -12  11   2  267.77   20.10
  12  11  -2  302.97   37.50
 -12  11   2  262.37   17.50
 -11 -11   2   41.40   12.20
  11 -11  -2   33.50    9.80
 -11 -11   2   36.00   12.40
 -11  11   2   37.80    7.70
 -11  11   2   44.90    6.20
  11  11  -2   30.10   12.40
 -10 -11   2  340.57   29.00
  10 -11  -2  345.17   25.80
 -10  11   2  308.47   20.30
  10  11  -2  287.37   28.30
 -10  11   2  300.97   22.40
  -9 -11   2  360.56   29.20
   9 -11  -2  384.66   27.90
  -9 -11   2  373.76   30.10
  -9  11   2  353.66   23.00
  -9  11   2  351.46   24.80
   9  11  -2  362.46   30.40
  -8 -11   2   18.00   10.30
  -8 -11   2   12.50    9.20
   8 -11  -2   17.40    8.30
  -8  11   2   12.60    5.20
   8  11  -2   14.70    9.90
  -8  11   2   30.40    7.50
  -7 -11   2  203.98   21.00
  -7 -11   2  202.08   19.90
   7 -11  -2  220.48   18.90
  -7  11   2  198.98   15.10
   7  11  -2  174.58   19.90
  -7  11   2  203.88   16.60
  -6 -11   2   67.39   12.20
  -6 -11   2   85.89   14.00
   6 -11  -2   67.09   10.60
   6  11  -2   36.40   10.20
  -6  11   2   55.09    7.90
  -6  11   2   49.00    8.60
  -5 -11   2  779.22   48.40
   5 -11  -2  712.13   46.00
   5 -11  -2  739.53   43.50
  -5 -11   2  732.23   47.20
   5  11  -2  714.53   46.50
  -5  11   2  761.12   43.90
  -4 -11   2  707.83   46.10
   4 -11  -2  739.33   42.40
   4 -11  -2  686.03   44.40
  -4 -11   2  742.33   45.20
  -4  11   2  674.43   42.80
  -4  11   2  718.23   42.60
   3 -11  -2   27.90    8.20
  -3 -11   2   42.30    8.90
   3 -11  -2   41.50    7.50
  -3  11   2   47.90    8.20
  -2 -11   2 1378.26   81.49
   2 -11  -2 1450.15   79.69
  -2 -11   2 1431.76   80.29
   2 -11  -2 1349.96   80.79
  -2  11   2 1342.67   81.19
   1 -11  -2  415.46   31.00
  -1 -11   2  406.16   29.60
   1 -11  -2  492.85   29.30
   1 -11  -2  404.76   29.80
  -1 -11   2  423.96   28.30
  -1 -11   2  435.46   28.90
  -1  11   2  460.45   28.90
   0 -11  -2  152.98   16.70
   0 -11   2  158.08   15.10
   0 -11   2  155.88   13.60
   0 -11   2  150.68   14.00
   0 -11  -2  188.68   15.30
   0 -11  -2  152.48   15.70
   1 -11   2  659.53   38.50
  -1 -11  -2  581.94   40.20
  -1 -11  -2  643.44   42.30
   1 -11   2  617.84   37.30
   2 -11   2   22.10    5.00
   2 -11   2   30.40    6.60
  -2 -11  -2   25.60    8.20
  -2 -11  -2   23.30    8.00
  -2 -11  -2   20.50    9.30
   3 -11   2  455.55   27.80
  -3 -11  -2  475.55   32.70
  -3 -11  -2  507.45   35.30
  -3 -11  -2  490.25   33.50
   3 -11   2  468.75   30.10
  -4 -11  -2  488.15   34.40
   4 -11   2  491.75   30.80
  -4 -11  -2  511.65   35.90
   4 -11   2  467.25   27.40
  -4 -11  -2  490.55   33.60
   4  11   2  467.35   34.80
  -5 -11  -2   81.19   14.50
   5 -11   2   79.69   10.70
  -5 -11  -2   96.99   14.10
  -5 -11  -2   92.99   13.90
   5  11   2   67.89   13.40
   6 -11   2  740.33   43.60
  -6 -11  -2  705.13   47.90
  -6 -11  -2  734.53   47.10
  -6 -11  -2  746.93   47.50
   6  11   2  651.03   48.00
  -7 -11  -2  197.58   21.90
  -7 -11  -2  204.18   20.90
  -7 -11  -2  217.78   22.80
   7  11   2  215.78   23.20
  -8 -11  -2   19.00    9.90
  -8 -11  -2   35.30   11.70
   8 -11   2   35.60    8.30
  -8 -11  -2   26.10   10.90
   8  11   2   58.29   14.20
  -9 -11  -2  150.48   19.70
   9 -11   2  155.68   15.40
  -9 -11  -2  131.09   19.50
  -9 -11  -2  138.29   18.10
   9  11   2  153.58   22.00
  10 -11   2   54.19   10.10
 -10 -11  -2   30.00   16.30
 -10 -11  -2   34.90   12.80
 -10 -11  -2   34.10   11.10
 -11 -11  -2  277.97   27.20
  11 -11   2  276.07   22.70
  11  11   2  274.67   29.00
  12 -11   2  132.29   16.90
 -12 -11  -2  146.79   20.40
  12  11   2  151.28   23.10
 -13 -11  -2   40.00   12.50
  13 -11   2   47.50   11.20
  13  11   2   37.10   15.20
  14 -12  -2   74.99   14.60
  14  12  -2   90.69   18.80
 -14  12   2  111.79    9.50
  13 -12  -2  162.48   19.30
  13  12  -2  153.88   23.00
 -13  12   2  168.48   13.80
 -13  12   2  147.09   10.70
  12 -12  -2   50.29   11.80
 -12  12   2   32.10    5.20
 -12  12   2   40.70    7.60
  12  12  -2   28.90   13.10
 -11 -12   2  297.97   30.70
  11 -12  -2  357.06   26.80
  11  12  -2  316.27   29.70
 -11  12   2  325.57   20.70
 -11  12   2  337.67   22.90
 -10 -12   2   -8.50    8.60
  10 -12  -2   14.30    8.20
 -10 -12   2   -3.60    9.20
 -10  12   2    1.40    3.90
  10  12  -2    0.50    9.40
 -10  12   2   -0.50    5.50
   9 -12  -2  213.88   20.10
  -9 -12   2  191.88   21.80
  -9 -12   2  232.38   33.70
   9  12  -2  173.18   21.70
  -9  12   2  207.18   17.00
  -9  12   2  216.08   15.10
  -8 -12   2  410.26   32.30
  -8 -12   2  405.16   31.60
   8 -12  -2  461.25   30.40
  -8  12   2  393.06   25.50
   8  12  -2  375.06   31.60
  -8  12   2  385.06   26.70
  -7 -12   2   17.30    9.50
   7 -12  -2   23.60    8.70
  -7 -12   2   29.30   11.40
   7  12  -2   23.00    9.80
  -7  12   2   28.00    6.50
  -7  12   2   24.40    7.10
  -6 -12   2  747.53   47.30
  -6 -12   2  754.62   48.10
   6 -12  -2  717.43   45.70
   6 -12  -2  742.13   42.40
  -6  12   2  699.73   42.60
   6  12  -2  650.93   46.20
   5 -12  -2  149.39   16.20
   5 -12  -2  178.18   13.00
  -5 -12   2  159.48   16.80
  -5 -12   2  181.88   19.60
  -5  12   2  118.49   13.50
  -5  12   2  119.09   12.90
  -4 -12   2  146.99   17.90
  -4 -12   2  162.68   17.00
   4 -12  -2  147.39   15.90
   4 -12  -2  141.89   12.70
   3 -12  -2  215.98   16.70
  -3 -12   2  194.28   20.00
  -3 -12   2  218.18   19.30
   3 -12  -2  193.08   18.60
  -3  12   2  270.17   20.50
  -2 -12   2  162.28   15.40
  -2 -12   2  145.99   18.40
   2 -12  -2  145.29   14.00
   2 -12  -2  147.89   16.00
  -2  12   2  156.98   14.40
   1 -12  -2  375.16   24.70
  -1 -12   2  307.37   25.40
   1 -12  -2  347.07   27.40
  -1 -12   2  327.47   23.90
   1 -12  -2  357.16   26.30
   0 -12   2  718.43   43.60
   0 -12   2  667.43   44.30
   0 -12   2  706.83   42.80
   0 -12  -2  757.22   48.80
   0 -12  -2  680.03   45.10
   0 -12  -2  725.13   47.10
   1 -12   2   25.90    6.30
   1 -12   2   27.40    7.30
  -1 -12  -2   21.70    9.90
  -1 -12  -2   29.10    8.60
  -1 -12  -2   18.20    8.60
   2 -12   2 1217.58   69.09
  -2 -12  -2 1224.18   74.89
   2 -12   2 1210.48   70.59
  -2 -12  -2 1242.28   72.59
  -2 -12  -2 1220.68   73.29
   3 -12   2  242.18   18.60
  -3 -12  -2  235.38   22.10
   3 -12   2  243.38   16.00
  -3 -12  -2  253.17   21.30
  -3 -12  -2  240.88   23.60
  -4 -12  -2    1.50    8.60
  -4 -12  -2    1.70    7.40
   4 -12   2   11.20    5.80
  -4 -12  -2    4.80    8.10
   4 -12   2    8.00    2.90
  -5 -12  -2  260.97   24.90
   5 -12   2  284.37   20.20
  -5 -12  -2  265.67   22.90
  -5 -12  -2  248.48   23.80
   5  12   2  248.58   24.40
  -6 -12  -2   88.49   14.10
  -6 -12  -2   95.89   16.10
  -6 -12  -2   76.69   14.00
   6  12   2   73.99   14.30
  -7 -12  -2  357.16   29.20
  -7 -12  -2  355.06   29.40
  -7 -12  -2  324.37   27.50
   7 -12   2  331.07   24.10
   7  12   2  333.77   30.10
  -8 -12  -2  340.47   28.50
  -8 -12  -2  341.57   29.20
  -8 -12  -2  365.36   30.50
   8 -12   2  335.47   25.10
   8  12   2  384.66   31.70
   9 -12   2   48.80    9.30
  -9 -12  -2   48.40   14.00
  -9 -12  -2   41.90   12.10
  -9 -12  -2   29.00   12.00
   9  12   2   44.70   13.80
  10 -12   2  286.37   22.90
 -10 -12  -2  291.17   27.00
  10  12   2  288.97   29.70
 -11 -12  -2   80.19   15.30
  11 -12   2   94.89   14.10
  11  12   2   80.39   17.40
  12 -12   2   39.70    9.80
 -12 -12  -2   42.40   13.40
  12  12   2   36.60   14.90
  13 -12   2  188.88   19.60
 -13 -12  -2  193.58   23.30
  13  12   2  187.18   25.40
  14 -13  -2   38.90   11.90
  14  13  -2   11.60   11.90
  13 -13  -2   86.49   14.70
  13  13  -2   83.59   18.00
  12 -13  -2  438.66   30.60
 -12  13   2  343.87   21.80
  12  13  -2  372.46   33.40
 -12  13   2  368.86   24.00
  11 -13  -2   16.40    8.60
  11  13  -2   15.30   13.50
 -11  13   2   15.30    4.40
 -11  13   2   11.20    5.70
 -10 -13   2  212.78   24.60
  10 -13  -2  268.97   23.00
  10  13  -2  252.17   25.60
 -10  13   2  251.07   16.90
 -10  13   2  261.47   18.60
  -9 -13   2   85.39   16.00
  -9 -13   2  104.89   16.70
   9 -13  -2  110.99   15.20
  -9  13   2   75.99    9.00
   9  13  -2   50.39   13.30
  -9  13   2   82.09   10.90
  -8 -13   2   16.90   10.50
   8 -13  -2   28.90    9.60
   8  13  -2   49.00   12.60
  -8  13   2   38.60    6.90
  -8  13   2   49.20    8.40
  -7 -13   2  555.34   40.10
  -7 -13   2  539.05   40.50
   7 -13  -2  537.75   38.10
  -7  13   2  614.64   35.00
   7  13  -2  583.64   40.00
  -6 -13   2   32.50   12.10
   6 -13  -2   31.80    9.90
   6 -13  -2   25.80    6.10
  -6 -13   2   27.00   10.30
  -6  13   2   34.10    7.20
   6  13  -2   22.30   10.20
   5 -13  -2  222.58   16.40
  -5 -13   2  236.88   22.70
   5 -13  -2  195.58   19.90
  -5 -13   2  214.48   20.90
  -5  13   2  211.98   17.90
   4 -13  -2  294.07   24.00
   4 -13  -2  317.27   20.90
  -4 -13   2  265.67   23.30
  -4 -13   2  300.47   25.90
  -4  13   2  278.87   21.20
  -3 -13   2    6.40    8.30
  -3 -13   2   16.80    8.10
   3 -13  -2    4.10    7.20
   3 -13  -2   16.30    6.30
  -3  13   2    4.60    6.00
  -2 -13   2  222.58   20.50
   2 -13  -2  245.78   19.00
   2 -13  -2  235.18   21.50
  -2 -13   2  214.68   21.50
   2 -13  -2  268.17   22.80
  -2 -13   2  255.67   20.70
  -1 -13   2  251.57   23.00
   1 -13  -2  285.37   21.70
   1 -13  -2  293.07   25.10
   1 -13  -2  263.77   22.70
  -1 -13   2  280.97   21.30
  -1 -13   2  288.07   22.20
   0 -13  -2   15.90    7.30
   0 -13   2   25.70    7.70
   0 -13   2   20.50    6.90
   0 -13  -2   21.40   10.20
   0 -13   2   19.50    9.40
   0 -13  -2   20.50    8.80
  -1 -13  -2  467.35   35.50
   1 -13   2  443.96   34.30
  -1 -13  -2  511.45   32.90
   1 -13   2  472.05   36.80
   1 -13   2  466.05   29.80
  -1 -13  -2  448.46   33.20
  -2 -13  -2   -0.30    6.80
  -2 -13  -2    1.10    9.20
   2 -13   2    0.30    4.20
  -2 -13  -2    1.50    7.90
   3 -13   2  455.25   27.80
  -3 -13  -2  489.35   36.00
  -3 -13  -2  445.46   33.50
   3 -13   2  441.16   33.60
  -3 -13  -2  482.05   33.20
  -4 -13  -2  319.97   26.80
  -4 -13  -2  328.67   28.60
   4 -13   2  320.87   19.60
  -4 -13  -2  327.57   26.40
  -5 -13  -2   -6.10    7.50
  -5 -13  -2    8.10    8.70
  -5 -13  -2    8.00   10.60
   5 -13   2    4.90    6.10
  -6 -13  -2  259.27   23.70
   6 -13   2  257.57   20.40
  -6 -13  -2  257.97   25.00
  -6 -13  -2  255.37   29.80
   6  13   2  286.87   26.40
   7 -13   2  236.18   19.30
  -7 -13  -2  236.88   23.00
  -7 -13  -2  242.98   24.00
  -7 -13  -2  223.38   24.80
   7  13   2  224.88   24.70
  -8 -13  -2  151.88   20.60
  -8 -13  -2  140.59   18.70
   8 -13   2  134.39   14.90
  -8 -13  -2  140.39   19.10
   8  13   2  159.88   20.70
   9 -13   2  184.08   17.40
  -9 -13  -2  195.78   22.30
   9  13   2  162.28   22.40
 -10 -13  -2   -3.20    9.20
  10 -13   2    4.80    6.40
  10  13   2   11.80   11.10
  11 -13   2  177.38   17.30
 -11 -13  -2  147.59   20.90
  11  13   2  112.89   20.50
  12 -13   2   38.00   10.00
 -12 -13  -2   44.70   13.00
  12  13   2   53.89   15.80
  13 -14  -2  113.39   17.00
  13  14  -2   61.59   15.90
  12 -14  -2   84.79   18.50
  12  14  -2   47.50   14.10
  11 -14  -2  309.37   25.70
  11  14  -2  280.87   28.70
  10 -14  -2   74.09   13.40
  10  14  -2   92.69   16.50
  -9 -14   2   62.79   14.20
  -9 -14   2   49.20   15.60
   9 -14  -2   61.89   11.60
  -9  14   2   58.39    8.20
   9  14  -2   48.80   12.60
   8 -14  -2  290.97   23.80
  -8 -14   2  244.78   25.30
  -8 -14   2  271.67   26.90
  -8  14   2  280.27   19.10
   8  14  -2  273.87   25.50
   7 -14  -2   30.30    9.50
  -7 -14   2   43.50   12.30
   7  14  -2   19.50    9.90
  -7  14   2   27.90    6.50
  -6 -14   2  251.27   23.30
   6 -14  -2  260.77   22.60
   6 -14  -2  258.37   18.20
  -6 -14   2  235.48   25.10
  -5 -14   2  281.17   25.00
   5 -14  -2  279.97   20.30
   5 -14  -2  290.47   24.40
  -5 -14   2  289.37   26.80
  -5  14   2  296.77   21.20
  -4 -14   2  114.79   16.00
   4 -14  -2  119.69   16.20
   4 -14  -2  114.79   12.20
  -4 -14   2  117.19   18.20
   3 -14  -2  547.35   36.20
  -3 -14   2  524.85   37.80
  -3 -14   2  505.15   35.90
  -3 -14   2  513.35   35.60
   3 -14  -2  492.15   35.70
   2 -14  -2  158.98   19.40
   2 -14  -2  190.98   16.50
  -2 -14   2  166.18   18.30
  -2 -14   2  193.48   17.90
   2 -14  -2  161.98   18.70
  -2 -14   2  166.98   19.40
  -1 -14   2  117.69   16.40
  -1 -14   2  130.89   16.50
   1 -14  -2  137.69   14.40
  -1 -14   2  119.99   15.40
   1 -14  -2  118.59   16.80
   1 -14  -2  139.59   18.10
   0 -14  -2  320.17   24.60
   0 -14   2  314.57   25.60
   0 -14  -2  321.47   26.40
   0 -14   2  303.27   24.20
   0 -14   2  330.07   23.30
   0 -14  -2  322.27   27.70
   1 -14   2   77.79   11.30
  -1 -14  -2   50.69   12.00
  -1 -14  -2   56.89   11.00
   1 -14   2   65.49    9.80
   1 -14   2   58.89   11.20
  -1 -14  -2   59.29   13.70
  -2 -14  -2  352.26   26.70
   2 -14   2  337.97   24.90
   2 -14   2  316.97   22.40
  -2 -14  -2  325.77   27.50
  -2 -14  -2  375.26   30.40
  -3 -14  -2  380.96   28.80
   3 -14   2  383.96   26.70
   3 -14   2  371.46   23.50
  -3 -14  -2  384.96   32.10
  -3 -14  -2  351.66   29.30
  -4 -14  -2   27.20   10.10
  -4 -14  -2   24.60   10.00
   4 -14   2   37.40    8.40
  -4 -14  -2   31.40   12.00
   4 -14   2   28.00    4.70
  -5 -14  -2  398.26   33.00
   5 -14   2  459.75   30.10
  -5 -14  -2  459.95   33.60
   6 -14   2   14.20    7.00
  -6 -14  -2    4.60    9.50
  -6 -14  -2   25.10   10.10
  -6 -14  -2   14.40   11.10
  -7 -14  -2  182.18   20.50
  -7 -14  -2  144.69   21.60
  -7 -14  -2  179.98   20.90
   7 -14   2  190.48   16.80
   7  14   2  157.88   21.30
   8 -14   2  207.38   18.30
  -8 -14  -2  189.48   22.70
   8  14   2  203.38   30.50
  -9 -14  -2   47.20   13.50
   9 -14   2   48.70   10.00
   9  14   2   53.19   14.80
  10 -14   2  353.56   25.90
 -10 -14  -2  351.96   31.00
  10  14   2  296.97   31.40
 -11 -14  -2   93.89   17.10
  11 -14   2  109.69   14.60
  11  14   2   70.19   16.00
  12 -15  -2  130.49   17.30
  12  15  -2  106.79   18.80
  11 -15  -2   16.00    9.60
  11  15  -2   13.20   10.80
  10 -15  -2  272.07   23.20
  10  15  -2  214.48   26.80
   9 -15  -2  223.48   21.60
   9  15  -2  219.78   23.30
  -8 -15   2  176.78   21.90
  -8 -15   2  228.98   32.00
   8 -15  -2  215.88   20.80
   8  15  -2  210.28   22.20
   7 -15  -2  236.38   21.50
  -7 -15   2  235.28   25.10
  -7 -15   2  206.28   22.50
  -6 -15   2   -9.40   16.30
   6 -15  -2   -1.50    7.10
  -6 -15   2   -1.80    8.70
   6 -15  -2   10.50    4.90
  -5 -15   2  237.88   23.60
  -5 -15   2  250.57   25.50
   5 -15  -2  274.17   23.10
  -5 -15   2  237.38   22.90
   5 -15  -2  228.78   17.90
  -4 -15   2  422.76   34.00
  -4 -15   2  417.76   32.10
  -4 -15   2  442.96   33.00
   4 -15  -2  440.06   32.00
   4 -15  -2  431.16   30.50
   3 -15  -2    6.90    5.80
  -3 -15   2   15.20   10.20
   3 -15  -2   21.60    9.30
  -3 -15   2   12.60    8.90
  -3 -15   2   11.60    8.50
  -2 -15   2  314.67   24.90
  -2 -15   2  313.87   25.70
  -2 -15   2  320.87   27.60
   2 -15  -2  281.67   25.40
   2 -15  -2  339.87   24.00
   2 -15  -2  337.27   28.10
   1 -15  -2   59.79   13.20
  -1 -15   2   82.49   13.70
   1 -15  -2   52.39   11.80
  -1 -15   2   72.99   12.00
   1 -15  -2   78.69   12.10
  -1 -15   2   74.29   11.30
   0 -15   2  207.28   19.80
   0 -15   2  225.58   25.60
   0 -15   2  215.08   21.20
   0 -15  -2  235.88   20.10
   0 -15  -2  217.08   21.20
   0 -15  -2  221.28   23.80
  -1 -15  -2  691.33   45.20
   1 -15   2  706.93   44.50
  -1 -15  -2  697.03   48.70
   1 -15   2  712.23   42.60
  -1 -15  -2  694.83   46.70
   1 -15   2  658.53   45.20
   2 -15   2  111.99   14.00
   2 -15   2  106.99   11.10
   2 -15   2  108.79   14.60
  -2 -15  -2   88.59   14.10
  -2 -15  -2  106.59   16.50
  -2 -15  -2   97.29   16.50
  -3 -15  -2  116.99   15.80
   3 -15   2  130.89   14.90
  -3 -15  -2  125.99   18.00
  -3 -15  -2  156.28   30.10
   3 -15   2  128.59   11.20
   4 -15   2  366.66   22.20
  -4 -15  -2  356.96   28.50
   4 -15   2  371.36   26.40
  -4 -15  -2  356.56   31.40
  -4 -15  -2  349.17   29.80
   5 -15   2   35.00    8.50
  -5 -15  -2   31.40   11.40
  -5 -15  -2   32.70   10.20
  -5 -15  -2   67.99   15.40
   6 -15   2  185.88   17.20
  -6 -15  -2  169.98   24.40
  -6 -15  -2  164.28   24.90
  -6 -15  -2  193.28   20.90
   7 -15   2  154.98   15.90
  -7 -15  -2  142.69   20.10
   8 -15   2   37.50    8.80
  -8 -15  -2   33.30   12.70
   8  15   2   24.00   11.80
   9 -15   2  227.18   20.00
  -9 -15  -2  249.68   25.50
   9  15   2  214.48   24.70
  10 -15   2   12.10    6.80
 -10 -15  -2   12.50   10.50
  10  15   2    9.10   10.70
  11 -15   2  189.28   18.60
 -11 -15  -2  193.28   24.00
  11  15   2  180.18   25.00
  11 -16  -2  205.38   20.70
  11  16  -2  151.88   21.70
  10 -16  -2   81.49   14.50
  10  16  -2   82.09   15.60
   9 -16  -2   77.79   13.20
   9  16  -2   68.09   14.70
  -8 -16   2  156.08   20.80
   8 -16  -2  153.78   18.30
  -7 -16   2    5.60    9.60
  -7 -16   2   11.40   10.90
   7 -16  -2   22.10    9.20
  -6 -16   2  126.49   18.50
   6 -16  -2  115.29   11.40
  -6 -16   2  124.79   18.00
  -6 -16   2   82.59   16.80
   6 -16  -2  135.99   16.60
   5 -16  -2   89.59   14.30
   5 -16  -2   90.59   10.70
  -5 -16   2   95.49   15.80
  -5 -16   2   74.89   15.90
  -5 -16   2   72.49   13.80
  -4 -16   2  102.29   15.70
   4 -16  -2   94.89   11.30
  -4 -16   2   69.19   13.50
   4 -16  -2   79.19   13.60
  -4 -16   2  100.09   17.00
  -3 -16   2  471.65   34.20
   3 -16  -2  498.25   35.30
   3 -16  -2  474.65   31.80
  -3 -16   2  481.45   36.70
   3 -16  -2  450.75   35.70
  -3 -16   2  492.95   35.40
   2 -16  -2   48.30   12.70
   2 -16  -2   58.09   12.80
  -2 -16   2   45.50   10.60
   2 -16  -2   63.69   10.60
  -2 -16   2   57.29   13.20
  -2 -16   2   52.29   11.60
  -1 -16   2  264.87   22.30
   1 -16  -2  282.87   25.20
   1 -16  -2  264.67   26.20
   1 -16  -2  282.37   22.50
  -1 -16   2  295.47   26.20
  -1 -16   2  276.87   23.90
   0 -16   2   97.39   12.60
   0 -16   2  103.89   15.00
   0 -16   2  102.49   16.40
   0 -16  -2   95.59   13.80
   0 -16  -2   97.69   17.00
   0 -16  -2   98.99   15.50
  -1 -16  -2   -3.70    6.50
   1 -16   2   -1.60    6.80
   1 -16   2    0.00    8.80
   1 -16   2    1.40    7.30
  -1 -16  -2   -1.20    7.80
  -2 -16  -2  237.88   21.70
  -2 -16  -2  221.78   23.40
   2 -16   2  227.58   20.50
   2 -16   2  244.58   17.80
  -2 -16  -2  226.58   25.60
   2 -16   2  246.28   22.20
  -3 -16  -2  247.48   26.40
   3 -16   2  242.78   17.50
  -3 -16  -2  237.48   22.80
   3 -16   2  260.27   21.30
  -3 -16  -2  268.57   25.40
  -4 -16  -2   36.20   13.20
  -4 -16  -2   42.40   12.70
   4 -16   2   32.40    8.40
  -4 -16  -2   33.60   10.80
   4 -16   2   30.50    5.10
  -5 -16  -2  648.64   45.50
   5 -16   2  683.23   42.90
  -6 -16  -2    9.50    9.90
   6 -16   2    1.60    6.00
   7 -16   2  134.59   15.10
  -7 -16  -2  132.19   20.00
   8 -16   2  153.28   16.20
  -8 -16  -2  152.98   21.30
   9 -16   2    9.70    6.80
  -9 -16  -2    0.00    9.20
   9  16   2   12.40   11.30
 -10 -16  -2  145.19   21.20
  10 -16   2  182.58   17.40
  10  16   2  155.08   22.70
  11 -17  -2   11.20    8.60
  10 -17  -2  158.58   18.40
 -10 -17   2  128.69   20.50
  -9 -17   2   55.19   14.30
   9 -17  -2  106.89   20.50
  -8 -17   2   85.79   16.40
   7 -17  -2  335.57   28.40
  -7 -17   2  375.26   31.80
  -6 -17   2   39.70   12.40
   6 -17  -2   42.50    7.30
  -6 -17   2   30.60   12.40
   6 -17  -2   28.80    9.80
  -5 -17   2  176.98   22.20
   5 -17  -2  162.18   14.30
   5 -17  -2  183.48   19.40
  -5 -17   2  150.88   19.90
  -5 -17   2  132.69   18.40
  -4 -17   2  174.28   20.20
   4 -17  -2  173.38   15.30
   4 -17  -2  167.08   19.10
  -4 -17   2  181.88   22.40
  -4 -17   2  149.19   18.40
   3 -17  -2   44.90   11.40
  -3 -17   2   39.90   10.70
   3 -17  -2   40.70   11.50
  -3 -17   2   47.80   11.60
  -3 -17   2   54.09   18.40
   3 -17  -2   50.19    9.00
   2 -17  -2  507.95   38.30
  -2 -17   2  509.95   36.70
   2 -17  -2  501.15   36.70
   2 -17  -2  493.35   33.80
  -2 -17   2  491.95   35.10
  -2 -17   2  511.15   38.30
  -1 -17   2  139.59   17.40
  -1 -17   2  110.89   18.20
  -1 -17   2  142.29   15.60
   1 -17  -2  133.09   19.70
   1 -17  -2  152.78   16.10
   1 -17  -2  137.39   18.00
   0 -17  -2  130.89   19.80
   0 -17   2  120.99   18.30
   0 -17   2  135.89   14.40
   0 -17   2  110.19   15.90
   0 -17  -2  134.69   15.90
   0 -17  -2  130.19   18.80
   1 -17   2  321.97   25.80
  -1 -17  -2  331.47   30.60
  -1 -17  -2  322.57   28.30
  -1 -17  -2  313.37   25.80
   1 -17   2  328.57   23.50
   1 -17   2  307.87   26.80
  -2 -17  -2   52.19   13.30
  -2 -17  -2   61.99   19.20
   2 -17   2   44.00   10.00
   2 -17   2   61.49   11.70
   2 -17   2   46.10    7.70
  -2 -17  -2   21.80   12.00
  -3 -17  -2  113.59   16.40
  -3 -17  -2  120.39   20.80
   3 -17   2  123.19   15.40
   3 -17   2  126.09   11.10
   3 -17   2  125.39   15.70
   4 -17   2  247.98   16.60
  -4 -17  -2  252.47   23.60
   4 -17   2  243.08   21.10
  -4 -17  -2  246.98   25.80
   5 -17   2    5.80    6.70
  -5 -17  -2   10.00   10.40
  -6 -17  -2  310.27   28.70
   6 -17   2  312.27   24.40
  -7 -17  -2   22.90   11.90
   7 -17   2   14.60    7.20
  -8 -17  -2  203.48   24.10
   8 -17   2  214.08   19.10
   9 -17   2  335.27   25.10
  -9 -17  -2  287.27   29.20
   9 -18  -2    4.50    8.00
  -9 -18   2    1.40    9.90
   8 -18  -2  109.59   19.30
  -8 -18   2  127.59   19.60
   7 -18  -2   15.90   10.30
  -7 -18   2    2.80    9.40
   6 -18  -2  257.77   24.20
  -6 -18   2  256.87   27.10
   6 -18  -2  278.37   19.50
  -5 -18   2  105.69   16.50
   5 -18  -2  104.99   16.20
   5 -18  -2  125.49   12.10
  -4 -18   2   66.39   12.90
   4 -18  -2   83.99   14.80
   4 -18  -2   87.59   14.90
   4 -18  -2   81.99   10.80
  -4 -18   2   65.29   13.90
  -4 -18   2   94.89   22.00
  -3 -18   2  249.38   23.20
  -3 -18   2  259.07   24.60
   3 -18  -2  247.48   25.20
  -3 -18   2  241.08   26.10
   3 -18  -2  259.47   24.50
   3 -18  -2  252.17   20.10
   2 -18  -2  158.48   19.80
  -2 -18   2  161.58   19.30
  -2 -18   2  148.29   21.00
  -2 -18   2  149.79   17.40
   2 -18  -2  168.08   20.60
   2 -18  -2  146.49   15.70
  -1 -18   2   92.19   14.60
  -1 -18   2   62.49   14.60
   1 -18  -2   88.19   17.40
   1 -18  -2   86.49   15.40
   1 -18  -2   84.79   13.00
  -1 -18   2   76.79   12.20
   0 -18  -2  237.58   24.70
   0 -18  -2  257.57   22.30
   0 -18   2  263.67   23.40
   0 -18   2  251.17   20.70
   1 -18   2   31.40   10.40
  -1 -18  -2   37.30   18.70
   1 -18   2   38.10    7.80
   1 -18   2   28.50    9.50
  -1 -18  -2   25.00   11.30
   2 -18   2  276.47   24.70
  -2 -18  -2  293.07   27.70
  -2 -18  -2  268.47   24.40
   2 -18   2  267.07   23.50
   2 -18   2  289.57   20.50
   3 -18   2    9.10    4.00
   3 -18   2    8.20    6.90
  -3 -18  -2    9.20    7.90
  -3 -18  -2   18.40   11.00
   3 -18   2   21.40    8.10
  -4 -18  -2  130.39   19.50
   4 -18   2  125.19   15.20
   4 -18   2  119.89   10.20
  -5 -18  -2  268.57   26.70
   5 -18   2  236.18   21.30
   6 -18   2   19.20    7.30
  -6 -18  -2    4.50    9.60
  -7 -18  -2  158.58   22.00
   7 -18   2  154.78   16.70
   8 -18   2  145.59   16.00
  -8 -18  -2  125.79   20.10
  -8 -19   2   11.20   11.10
   8 -19  -2   16.50    8.90
  -7 -19   2  257.97   26.40
   7 -19  -2  249.68   24.30
   6 -19  -2   72.09    9.40
  -6 -19   2   54.29   14.60
   6 -19  -2   68.29   13.10
   5 -19  -2   98.69   19.00
  -5 -19   2  140.79   20.80
   5 -19  -2  140.59   13.00
  -4 -19   2  295.87   26.60
  -4 -19   2  299.67   28.40
   4 -19  -2  313.47   22.60
   3 -19  -2   14.10    6.00
  -3 -19   2   16.50    8.50
  -3 -19   2   18.00   14.40
   2 -19  -2  207.98   25.70
   2 -19  -2  197.88   17.90
  -2 -19   2  203.68   21.60
  -2 -19   2  182.28   19.20
   1 -19  -2  174.68   21.70
  -1 -19   2  162.38   21.80
  -1 -19   2  193.38   21.00
   1 -19  -2  192.38   18.40
  -1 -19   2  197.08   18.30
   0 -19  -2   68.19   14.90
   0 -19   2   82.19   11.90
   0 -19   2   72.89   14.40
   0 -19  -2   70.69   12.10
   0 -19   2   93.19   14.30
   1 -19   2  456.95   33.10
   1 -19   2  431.06   29.50
  -1 -19  -2  411.46   32.10
  -1 -19  -2  459.25   35.70
   1 -19   2  427.66   33.90
   2 -19   2   22.70    8.90
   2 -19   2   20.10    5.50
   2 -19   2   22.60    8.40
  -2 -19  -2   19.40   10.70
   3 -19   2  213.68   20.30
  -3 -19  -2  196.28   22.90
   3 -19   2  204.28   20.30
   4 -19   2   61.49   11.40
  -4 -19  -2   71.09   15.20
   4 -19   2   77.19    8.10
   4 -19   2   95.99   13.50
   5 -19   2   93.39   14.00
  -5 -19  -2   59.59   15.00
  -6 -19  -2  275.67   27.80
   6 -19   2  259.67   22.50
  -6 -20   2  243.38   26.10
   6 -20  -2  229.08   17.70
   6 -20  -2  256.27   24.30
   5 -20  -2  186.48   21.20
   5 -20  -2  180.38   15.60
  -5 -20   2  195.18   23.50
  -4 -20   2   51.79   13.60
   4 -20  -2   66.99    9.50
   4 -20  -2   47.00   12.10
   3 -20  -2  245.18   19.60
  -3 -20   2  232.48   21.80
  -3 -20   2  259.17   25.20
   3 -20  -2  227.68   24.10
  -2 -20   2   51.29   12.60
   2 -20  -2   84.39   15.50
  -2 -20   2   50.29   10.40
   1 -20  -2  191.68   22.00
  -1 -20   2  163.08   17.60
   1 -20  -2  199.78   18.10
   0 -20   2  238.88   23.80
   0 -20  -2  265.47   22.10
   0 -20  -2  238.78   25.50
   1 -20   2   24.40    6.60
  -1 -20  -2   14.00    9.90
   1 -20   2   20.40    9.10
  -2 -20  -2  225.38   24.40
   2 -20   2  217.28   21.10
   3 -20   2   15.90    7.80
  -3 -20  -2   22.30   11.00
   3 -20   2   25.20    5.20
   4 -20   2  180.28   13.20
  -4 -20  -2  173.08   22.40
   4 -20   2  198.18   19.10
   3 -21  -2   12.10    8.40
  -3 -21   2   14.80    9.80
   2 -21  -2  213.08   23.40
  -2 -21   2  216.38   20.80
  -2 -21   2  209.88   23.30
   2 -21  -2  232.18   19.10
   1 -21  -2  123.09   19.70
  -1 -21   2  136.79   15.30
  -1 -21   2  137.39   18.90
   1 -21  -2  162.78   20.60
   0 -21  -2   70.09   14.90
   0 -21   2   91.99   12.20
   0 -21   2   86.79   15.10
   1 -21   2  184.18   20.40
   1 -21   2  173.58   15.50
  -1 -21  -2  174.68   21.80
  18   0  -3   85.29   18.30
  17   0  -3    7.90   12.10
 -17   0   3   19.90   10.20
 -16   0   3   97.09   15.10
  16   0  -3   77.69   17.00
 -15   0   3  200.58   21.20
  15   0  -3  212.88   28.30
 -14   0   3   64.79   12.70
  14   0  -3   53.69   14.00
  13   0  -3  267.27   26.10
 -13   0   3  295.97   24.60
 -12   0   3  212.68   20.60
  12   0  -3  234.68   22.90
  11   0  -3   97.39   15.40
 -11   0   3   91.69   14.10
 -10   0   3  965.50   55.09
  10   0  -3  834.52   55.29
  -9   0   3  302.67   23.30
   9   0  -3  319.37   24.20
  -8   0   3   10.00    7.10
   8   0  -3    9.70    9.90
   7   0  -3  148.79   16.10
  -7   0   3  148.39   15.70
  -6   0   3    9.80    6.60
   6   0  -3   12.40    6.80
  -5   0   3 1741.13   95.99
   5   0  -3 1695.03   95.89
  -4   0   3  180.38   12.70
   4   0  -3  158.98   12.50
  -3   0   3 2803.02  166.78
   2   0  -3   33.30    4.70
  -2   0   3   24.00    4.40
  -1   0   3 1403.36   77.29
   0   0  -3  286.37   18.30
   0   0   3  299.87   18.30
   0   0  -3  326.67   17.70
   0   0   3  300.87   18.00
   0   0   3  321.77   18.50
  -1   0  -3 3300.57  181.78
   1   0   3 3102.19  181.78
  -2   0  -3  332.17   17.70
   2   0   3  291.87   18.20
   2   0   3  305.57   18.50
  -2   0  -3  308.97   18.20
  -2   0  -3  275.67   17.50
   2   0   3  269.97   17.90
  -3   0  -3 1661.53   93.19
   3   0   3 1752.12   93.89
  -3   0  -3 1798.42   92.89
  -3   0  -3 1633.84   92.79
   3   0   3 1612.64   93.19
  -4   0  -3   20.30    5.10
  -4   0  -3   16.00    5.20
   4   0   3   22.30    6.70
  -4   0  -3   11.90    4.60
  -5   0  -3  170.48   13.20
   5   0   3  191.48   15.70
  -5   0  -3  156.08   13.00
  -5   0  -3  166.98   13.30
  -6   0  -3  574.94   34.40
  -6   0  -3  569.14   34.40
   6   0   3  550.24   36.20
  -6   0  -3  590.24   34.30
   7   0   3  348.87   25.40
  -7   0  -3  346.77   23.10
  -7   0  -3  375.26   23.00
  -7   0  -3  332.77   23.00
   8   0   3  293.87   23.10
  -8   0  -3  269.77   19.60
  -8   0  -3  268.47   19.90
  -8   0  -3  283.87   19.90
  -9   0  -3   47.80    8.20
   9   0   3   40.10   10.50
  -9   0  -3   50.79    8.60
 -10   0  -3  127.89   13.90
 -10   0  -3  125.49   13.40
  10   0   3  125.19   17.70
 -10   0  -3  116.69   13.20
  11   0   3  666.73   47.90
 -11   0  -3  715.23   44.80
 -11   0  -3  751.82   44.80
 -11   0  -3  741.53   44.20
 -12   0  -3  183.58   16.90
  12   0   3  172.28   21.40
 -12   0  -3  172.98   16.40
 -13   0  -3   57.99   10.20
  13   0   3   57.69   14.20
 -13   0  -3   79.49   11.10
 -13   0  -3   58.69   10.30
 -14   0  -3  301.17   22.80
  14   0   3  260.77   29.80
 -14   0  -3  297.87   22.50
 -14   0  -3  288.37   22.50
 -15   0  -3    8.00    7.10
 -15   0  -3    8.00    7.10
 -15   0  -3    4.10    6.30
  15   0   3    1.20   10.10
  18  -1  -3   -7.90   10.50
  18   1  -3  -16.60    9.90
  17  -1  -3  183.98   23.00
  17   1  -3  132.39   22.10
 -17   1   3  198.18   20.00
  16  -1  -3  138.29   20.90
 -16  -1   3  121.79   17.40
 -16   1   3  141.79   17.70
  16   1  -3   94.89   18.00
  15  -1  -3   10.40   11.30
 -15   1   3   24.00    9.70
  14  -1  -3  537.55   39.50
 -14  -1   3  529.05   37.10
 -14   1   3  537.85   36.80
  14   1  -3  493.05   39.10
  13  -1  -3   77.69   14.80
 -13  -1   3   81.49   13.70
 -13   1   3   58.59   11.80
  13   1  -3   69.99   13.80
  12  -1  -3  131.99   17.40
 -12  -1   3  109.39   16.50
  12   1  -3  136.39   18.80
 -12   1   3  122.69   16.30
  11  -1  -3  391.86   29.90
 -11  -1   3  424.26   29.30
  11   1  -3  386.26   30.50
 -11   1   3  361.46   28.30
 -10  -1   3  273.87   22.00
  10  -1  -3  243.98   22.00
 -10   1   3  257.07   21.40
  10   1  -3  271.97   23.30
   9  -1  -3  602.34   39.80
  -9  -1   3  619.84   39.70
   9   1  -3  612.34   40.60
  -9   1   3  654.53   39.70
  -8  -1   3  533.65   33.80
   8   1  -3  473.35   34.20
  -8   1   3  527.75   33.60
  -7  -1   3  164.58   15.60
   7  -1  -3  155.58   15.60
  -7   1   3  128.09   15.10
   7   1  -3  124.59   15.20
  -6  -1   3  423.96   27.30
   6  -1  -3  375.96   27.00
   6   1  -3  413.16   27.70
  -6   1   3  434.56   27.40
  -5  -1   3   69.19    8.80
   5  -1  -3   72.29    8.90
   5   1  -3   50.09    7.80
  -5   1   3   62.19    8.30
  -4   1   3  101.59    9.30
   4   1  -3  102.99    9.50
  -3   1   3   35.30    5.80
   3   1  -3   39.80    6.20
   2  -1  -3  189.88   12.80
  -2  -1   3  185.98   12.20
  -2   1   3  187.08   12.80
  -2   1   3  171.08   12.30
   2   1  -3  186.78   12.10
   0   1  -3 3659.83  198.68
   0   1   3 3517.65  204.28
   1  -1   3  496.95   29.00
   1  -1   3  543.65   28.50
  -1  -1  -3  499.25   29.50
  -1  -1  -3  474.35   29.50
  -1  -1  -3  490.05   29.30
   1   1   3  532.75   29.90
  -1   1  -3  545.75   29.00
   1   1   3  519.85   30.10
   1   1   3  499.05   29.50
  -2  -1  -3 2277.37  105.59
  -2   1  -3 1831.82  104.59
   2   1   3 1674.63  105.19
   2   1   3 1888.31  105.89
  -3  -1  -3  442.66   24.70
   3  -1   3  395.56   23.80
  -3  -1  -3  416.06   24.80
   3  -1   3  424.86   24.40
  -3  -1  -3  408.36   24.50
   3   1   3  401.86   25.60
  -3   1  -3  380.86   22.90
  -3   1  -3  390.16   23.70
   3   1   3  387.16   24.70
   4  -1   3  375.36   21.90
  -4  -1  -3  336.97   21.60
  -4  -1  -3  351.36   21.50
  -4  -1  -3  388.36   21.70
   4   1   3  289.57   22.70
  -4   1  -3  305.97   19.70
  -4   1  -3  295.77   20.10
  -4   1  -3  286.47   19.60
   5  -1   3  810.62   47.30
  -5  -1  -3  814.42   46.60
  -5  -1  -3  751.12   46.60
  -5  -1  -3  770.92   46.60
  -5   1  -3  851.31   45.50
   5   1   3  819.92   48.50
  -5   1  -3  785.52   45.50
  -5   1  -3  798.62   45.80
  -6  -1  -3   47.60    7.40
  -6  -1  -3   47.00    7.70
  -6  -1  -3   55.69    8.60
   6  -1   3   37.50    7.60
   6   1   3   49.70    8.90
  -6   1  -3   36.50    6.00
  -6   1  -3   44.40    7.00
  -6   1  -3   44.10    6.70
  -7  -1  -3  734.13   44.70
  -7  -1  -3  716.43   44.60
   7  -1   3  743.33   45.90
  -7  -1  -3  751.72   44.40
  -7   1  -3  758.12   43.70
  -7   1  -3  784.62   43.90
  -7   1  -3  750.62   43.50
  -8  -1  -3  151.18   13.00
  -8  -1  -3  154.28   13.10
   8  -1   3  148.29   15.30
  -8   1  -3  103.09   11.00
  -8   1  -3  109.19   11.40
   8   1   3  101.39   14.80
  -8   1  -3  106.69   11.20
  -9  -1  -3  562.84   35.70
  -9  -1  -3  554.54   35.00
   9  -1   3  570.34   37.80
  -9  -1  -3  535.25   35.20
  -9   1  -3  537.45   33.90
  -9   1  -3  537.55   34.10
   9   1   3  558.24   38.50
  -9   1  -3  575.64   34.40
 -10  -1  -3  430.86   33.20
  10  -1   3  443.96   33.50
 -10  -1  -3  479.75   31.60
 -10  -1  -3  457.35   30.60
 -10   1  -3  517.35   36.60
 -10   1  -3  463.35   30.10
  10   1   3  475.95   35.20
 -10   1  -3  464.05   29.80
 -11  -1  -3   51.19   10.40
  11  -1   3   42.30   11.40
 -11  -1  -3   60.49   10.80
 -11  -1  -3   53.39    9.60
 -11   1  -3   49.80    8.60
 -11   1  -3   52.19    8.60
 -11   1  -3   47.90    8.30
  11   1   3   51.99   12.70
  12  -1   3  139.49   19.40
 -12  -1  -3  143.49   16.00
 -12  -1  -3  160.48   16.20
 -12  -1  -3  150.88   16.70
 -12   1  -3  176.78   15.70
  12   1   3  166.58   21.60
 -12   1  -3  194.08   15.70
 -12   1  -3  172.38   15.40
 -13  -1  -3  120.09   14.30
 -13  -1  -3  136.49   14.80
 -13  -1  -3  122.19   15.00
  13  -1   3   95.39   16.40
 -13   1  -3  123.59   13.40
 -13   1  -3  116.29   13.50
  13   1   3   79.39   16.00
 -13   1  -3  130.59   13.90
 -14  -1  -3    8.30    7.30
 -14  -1  -3   15.80    8.10
 -14  -1  -3    4.20    6.50
  14   1   3   28.20   12.10
 -14   1  -3   14.80    6.80
 -14   1  -3   17.70    7.00
  15  -1   3  152.78   22.40
 -15  -1  -3  180.58   17.30
 -15  -1  -3  158.28   17.00
 -15  -1  -3  167.48   16.90
 -15   1  -3  154.28   15.70
  15   1   3  140.49   22.80
 -15   1  -3  155.08   15.20
 -15   1  -3  203.28   22.60
  17  -2  -3   50.69   15.00
  17   2  -3   72.09   17.10
  16  -2  -3   26.30   12.60
 -16  -2   3   17.80    9.70
 -16   2   3   40.10   12.50
  16   2  -3   34.20   13.70
  15  -2  -3  225.88   24.20
 -15  -2   3  206.68   21.90
 -15   2   3  232.58   21.40
  15   2  -3  231.28   30.50
 -14  -2   3   28.90   10.60
  14  -2  -3   16.70   10.70
  14   2  -3   24.00   12.10
 -14   2   3   36.00   10.10
 -13  -2   3  219.38   20.70
  13  -2  -3  229.98   22.70
  13   2  -3  166.38   21.80
 -13   2   3  177.68   19.80
 -12  -2   3  315.47   25.40
  12  -2  -3  313.37   26.20
 -12   2   3  310.67   24.80
  12   2  -3  311.67   28.00
  11  -2  -3  233.98   21.30
 -11  -2   3  223.88   19.70
  11   2  -3  184.88   21.30
 -11   2   3  190.18   19.20
  10  -2  -3  448.76   31.20
 -10  -2   3  460.85   31.10
  10   2  -3  415.66   32.10
   9  -2  -3  262.97   21.90
  -9   2   3  303.77   22.00
   9   2  -3  300.07   23.90
   8  -2  -3  452.45   38.40
  -8  -2   3  520.45   33.50
  -8   2   3  530.35   33.20
   8   2  -3  507.35   34.00
   7  -2  -3  755.42   52.29
  -7  -2   3  839.02   52.99
   7   2  -3  964.60   54.19
  -7   2   3 1012.20   53.59
  -6  -2   3  194.48   16.40
   6  -2  -3  187.58   16.40
   6   2  -3  204.08   17.50
  -6   2   3  174.98   16.30
   5   2  -3  149.49   12.80
  -5   2   3  139.69   12.50
   4  -2  -3  118.19    9.70
  -4  -2   3  121.89    9.70
   4   2  -3   90.19    9.70
  -4   2   3   84.09    9.20
   3  -2  -3 1357.76   77.49
  -3  -2   3 1440.76   77.39
  -3   2   3 1331.37   77.59
  -3   2   3 1401.46   77.29
   3   2  -3 1438.26   77.29
   2  -2  -3 4936.51  273.87
   2  -2  -3 4757.32  274.67
   2   2  -3 4861.21  274.07
   1  -2  -3 1454.15   71.29
  -1  -2   3 1245.78   70.59
   1  -2  -3 1352.96   70.99
  -1   2   3 1213.68   70.99
  -1   2   3 1133.99   70.79
   0  -2  -3  188.48   12.90
   0  -2  -3  195.78   13.60
   0  -2  -3  185.28   12.80
   1  -2   3  797.92   48.30
  -1  -2  -3  797.82   49.60
  -1  -2  -3  851.71   49.90
  -1  -2  -3  835.42   49.60
   1   2   3  979.10   49.99
   1   2   3  937.81   50.49
   1   2   3  964.50   50.09
   2  -2   3   14.50    2.20
   2  -2   3    9.30    2.10
  -2  -2  -3   11.50    3.80
  -2  -2  -3   11.60    4.20
   2  -2   3    6.90    2.10
  -2  -2  -3    4.10    3.50
   2   2   3    6.30    3.40
   2   2   3    8.90    3.70
   2   2   3    8.10    4.30
  -2   2  -3   11.70    2.20
   3  -2   3  748.83   39.50
  -3  -2  -3  778.32   41.50
  -3  -2  -3  710.83   41.20
  -3  -2  -3  741.43   41.30
   3  -2   3  746.83   39.90
  -3   2  -3  632.14   39.20
   3   2   3  644.34   41.10
   3   2   3  639.34   42.00
  -4  -2  -3 1490.35   85.69
  -4  -2  -3 1554.64   85.79
   4  -2   3 1598.04   84.89
  -4  -2  -3 1506.55   85.79
   4   2   3 1502.45   86.99
  -4   2  -3 1573.04   83.99
  -4   2  -3 1509.65   83.29
  -4   2  -3 1486.55   82.89
  -5  -2  -3  213.68   15.30
   5  -2   3  196.68   14.60
  -5  -2  -3  198.28   15.30
  -5  -2  -3  212.88   15.30
   5   2   3  164.58   16.80
  -5   2  -3  165.38   11.80
  -5   2  -3  161.38   11.70
  -5   2  -3  166.98   12.40
  -6  -2  -3  964.50   52.59
   6  -2   3  883.51   51.99
  -6  -2  -3  980.10   52.39
  -6  -2  -3  927.61   52.39
  -6   2  -3  820.52   50.19
  -6   2  -3  814.22   49.80
   6   2   3  891.21   54.19
  -6   2  -3  844.92   49.80
  -7  -2  -3  345.47   22.00
   7  -2   3  309.17   22.20
  -7  -2  -3  338.67   22.70
  -7  -2  -3  322.47   22.00
   7   2   3  296.37   24.30
  -7   2  -3  297.17   19.70
  -7   2  -3  292.37   19.30
  -7   2  -3  273.27   19.30
  -8  -2  -3  426.46   27.80
  -8  -2  -3  431.96   28.20
  -8  -2  -3  452.55   27.80
  -8   2  -3  388.26   25.30
  -8   2  -3  396.96   25.30
   8   2   3  397.86   30.50
  -8   2  -3  383.66   25.50
   9  -2   3  303.27   24.20
  -9  -2  -3  326.57   23.00
  -9  -2  -3  314.37   23.60
  -9  -2  -3  291.97   30.80
   9   2   3  328.77   27.20
  -9   2  -3  292.57   20.70
  -9   2  -3  306.67   20.80
  -9   2  -3  314.27   20.80
 -10  -2  -3   52.79   10.10
 -10  -2  -3   32.90    8.80
 -10  -2  -3   36.10    9.40
  10  -2   3   38.90   10.20
  10   2   3   24.00   11.10
 -10   2  -3   31.80    7.00
 -10   2  -3   28.50    6.70
 -10   2  -3   31.00    6.90
 -11  -2  -3  471.75   31.30
  11  -2   3  473.95   33.90
 -11  -2  -3  431.36   31.40
 -11  -2  -3  468.55   32.00
 -11   2  -3  464.15   29.10
 -11   2  -3  452.95   29.40
  11   2   3  424.46   34.90
 -12  -2  -3   30.20    9.30
  12  -2   3   26.90   10.20
 -12  -2  -3   25.80    8.90
 -12  -2  -3   28.40    8.50
 -12   2  -3   36.90    7.70
 -12   2  -3   46.00    7.70
  12   2   3   27.70   12.10
 -12   2  -3   41.00    8.00
 -13  -2  -3  167.68   18.10
  13  -2   3  140.89   19.90
 -13  -2  -3  177.58   17.60
 -13  -2  -3  164.88   17.30
 -13   2  -3  190.08   15.40
  13   2   3  180.48   23.50
 -13   2  -3  166.78   15.60
 -13   2  -3  187.88   15.50
 -14  -2  -3  180.28   17.70
  14  -2   3  160.38   24.10
 -14  -2  -3  148.09   17.10
 -14  -2  -3  165.48   16.90
 -14   2  -3  162.58   14.50
 -14   2  -3  158.58   14.50
  14   2   3  135.29   22.20
 -14   2  -3  150.68   14.70
 -15  -2  -3   -0.60    7.70
  15  -2   3    3.70   10.00
 -15  -2  -3    4.30    7.00
 -15  -2  -3    7.40    7.90
  15   2   3  -11.70    8.90
 -15   2  -3    2.20    5.40
 -15   2  -3    1.90    5.40
  17  -3  -3   55.29   14.80
  17   3  -3   29.90   13.60
 -17   3   3   51.39   10.60
  16  -3  -3  129.89   20.60
 -16   3   3  154.98   17.80
  16   3  -3  157.78   23.00
  15  -3  -3   52.89   14.20
 -15  -3   3   41.50   11.40
 -15   3   3   46.20   11.10
  15   3  -3   46.40   14.70
  14  -3  -3  306.87   26.70
 -14  -3   3  315.07   26.60
 -14   3   3  280.67   24.50
  14   3  -3  285.57   28.70
 -13  -3   3   25.00   10.40
  13  -3  -3   31.10   11.50
  13   3  -3    6.20   10.60
 -13   3   3   18.50    9.10
  12  -3  -3  152.78   18.00
 -12  -3   3  131.09   17.00
 -12   3   3  150.18   17.30
  12   3  -3  153.68   20.30
  11  -3  -3  109.79   16.00
 -11  -3   3   96.39   14.10
  11   3  -3  122.69   17.90
 -11   3   3  138.99   15.70
 -10  -3   3   78.89   12.30
  10  -3  -3   75.19   12.20
 -10   3   3   78.89   11.80
  10   3  -3   58.29   12.60
   9  -3  -3  814.72   47.10
  -9  -3   3  777.92   46.70
  -9   3   3  707.43   46.00
   9   3  -3  704.23   47.80
  -8  -3   3 1091.39   63.19
   8  -3  -3 1054.69   64.59
  -8   3   3 1055.89   62.69
   8   3  -3 1069.29   64.29
   7  -3  -3  511.75   33.20
  -7  -3   3  542.15   33.70
   7   3  -3  502.75   34.50
  -7   3   3  510.25   33.30
   6  -3  -3  888.31   50.39
  -6  -3   3  975.30   51.19
   6   3  -3  736.73   50.49
  -6   3   3  795.32   50.09
   5  -3  -3  227.98   15.30
  -5   3   3  160.58   14.70
   5   3  -3  160.58   14.70
   4  -3  -3 2216.38  126.09
  -4  -3   3 2290.77  126.19
  -4   3   3 2362.66  125.79
  -4   3   3 2210.88  126.19
   4   3  -3 2357.96  126.39
   3  -3  -3 2501.05  143.59
  -3  -3   3 2736.93  143.49
  -2  -3   3 1499.75   89.69
   2  -3  -3 1665.33   90.69
   2  -3  -3 1690.23   90.39
  -2   3   3 1693.63   90.89
  -2   3   3 1717.03   90.49
   2   3  -3 1561.64   89.39
   1  -3  -3 1693.43   99.39
  -1   3   3 1846.62   99.59
  -1   3   3 1866.21   99.49
   0  -3  -3 1421.16   73.49
   0  -3  -3 1228.68   73.19
   0  -3  -3 1394.06   74.19
   0   3   3 1292.57   73.39
   0   3   3 1242.78   73.29
  -1  -3  -3  308.37   20.30
   1  -3   3  310.87   18.50
  -1  -3  -3  342.37   20.80
  -1  -3  -3  333.27   21.20
   1   3   3  302.87   21.10
   1   3   3  333.97   20.70
   1   3   3  344.27   20.80
  -2  -3  -3  889.41   52.49
  -2  -3  -3  978.80   52.49
   2  -3   3  901.31   49.90
  -2  -3  -3  879.51   52.19
  -3  -3  -3  124.39   12.30
   3  -3   3  137.59    9.30
  -3  -3  -3  131.89   12.40
  -3  -3  -3  160.98   13.50
   3   3   3  137.79   13.70
  -3   3  -3  121.89    9.70
   3   3   3  139.79   12.30
  -4  -3  -3  411.06   26.40
   4  -3   3  415.86   24.10
  -4  -3  -3  427.56   26.40
  -4  -3  -3  412.86   26.40
   4   3   3  309.17   26.90
  -5  -3  -3  714.83   42.80
  -5  -3  -3  702.03   42.70
   5  -3   3  694.63   41.10
  -5  -3  -3  705.73   42.70
   5   3   3  708.03   44.40
  -5   3  -3  712.13   39.70
  -6  -3  -3  108.49   12.20
  -6  -3  -3   97.79   11.20
   6  -3   3   87.69   10.20
  -6  -3  -3  105.89   11.80
  -6   3  -3   93.49    7.90
   6   3   3  102.59   15.50
  -6   3  -3   95.29    7.10
  -6   3  -3   97.79    7.90
   7  -3   3  695.53   41.00
  -7  -3  -3  699.83   41.40
  -7  -3  -3  699.13   41.80
  -7  -3  -3  660.33   41.50
  -7   3  -3  662.33   38.00
  -7   3  -3  628.54   37.90
   7   3   3  656.33   43.80
  -7   3  -3  673.33   38.60
  -8  -3  -3  205.88   16.50
  -8  -3  -3  188.68   16.20
   8  -3   3  210.48   16.50
  -8  -3  -3  180.38   16.50
  -8   3  -3  146.39   11.80
  -8   3  -3  145.29   11.80
  -8   3  -3  148.79   12.20
   8   3   3  144.89   18.40
  -9  -3  -3  239.28   18.80
   9  -3   3  241.68   19.30
  -9  -3  -3  240.98   19.30
  -9  -3  -3  236.98   18.70
   9   3   3  168.58   21.20
  -9   3  -3  174.68   14.40
  -9   3  -3  169.38   14.10
  -9   3  -3  179.18   14.20
 -10  -3  -3  351.86   24.60
 -10  -3  -3  353.86   25.40
  10  -3   3  371.96   26.10
 -10  -3  -3  339.87   24.90
 -10   3  -3  293.57   21.00
 -10   3  -3  293.17   20.70
 -10   3  -3  288.87   20.60
  10   3   3  287.07   28.00
 -11  -3  -3   71.69   11.70
  11  -3   3   69.99   12.30
 -11  -3  -3   82.69   12.90
 -11  -3  -3   67.19   11.70
  11   3   3   51.19   13.80
 -11   3  -3   85.09    9.80
 -11   3  -3   68.29    9.40
 -11   3  -3   84.69    9.70
 -12  -3  -3  314.37   25.40
 -12  -3  -3  325.67   25.80
 -12  -3  -3  330.37   25.10
  12  -3   3  320.97   27.30
 -12   3  -3  317.17   22.10
 -12   3  -3  341.27   22.50
 -12   3  -3  296.07   21.30
  12   3   3  339.87   30.00
 -13  -3  -3  176.38   18.00
 -13  -3  -3  197.98   19.10
 -13  -3  -3  170.98   18.20
  13  -3   3  172.58   20.70
 -13   3  -3  172.48   14.00
 -13   3  -3  185.48   14.90
 -13   3  -3  141.99   15.40
 -14  -3  -3   16.10    9.00
 -14  -3  -3   19.50    9.30
  14  -3   3   17.40   10.50
 -14   3  -3   15.50    6.40
 -14   3  -3   19.10    5.80
  14   3   3   -4.90   10.10
 -15  -3  -3   99.79   14.90
 -15  -3  -3  108.69   15.40
 -15  -3  -3   75.59   13.20
  15  -3   3   73.39   15.40
  15   3   3   84.09   17.70
 -15   3  -3  108.59   11.30
 -15   3  -3  107.09   10.50
 -15   3  -3   78.99    7.60
  17  -4  -3   43.80   13.30
  17   4  -3   24.40   13.80
  16  -4  -3  117.09   18.80
  16   4  -3  138.29   22.20
 -16   4   3  140.39   17.00
 -15  -4   3  263.97   25.30
  15  -4  -3  338.67   28.50
  15   4  -3  273.47   29.20
 -15   4   3  285.37   24.20
  14  -4  -3   14.40   10.30
 -14  -4   3    7.70    9.30
 -14   4   3   16.90    8.70
  14   4  -3   24.20   13.10
  13  -4  -3  289.87   25.20
 -13  -4   3  286.57   24.50
  13   4  -3  253.77   26.90
 -13   4   3  242.58   22.60
 -12  -4   3  234.28   21.70
  12  -4  -3  217.08   21.50
 -12   4   3  230.08   20.90
  12   4  -3  246.08   24.70
 -11  -4   3   -3.90    7.50
  11  -4  -3    7.00    8.10
  11   4  -3    9.50   10.10
 -11   4   3    7.90    7.60
 -10  -4   3  627.94   39.10
  10  -4  -3  612.74   38.80
  10   4  -3  536.15   40.20
 -10   4   3  566.94   38.00
  -9  -4   3  209.08   18.70
   9  -4  -3  214.38   18.30
  -9   4   3  210.58   18.00
   9   4  -3  215.18   20.50
  -8  -4   3 1011.90   59.79
   8  -4  -3 1020.20   59.59
  -8   4   3 1017.40   59.39
   8   4  -3  963.90   60.89
   7  -4  -3  828.32   52.29
  -7  -4   3  928.81   53.29
   7   4  -3  861.01   53.69
  -7   4   3  918.61   52.79
   6  -4  -3   89.09   12.30
  -6  -4   3  107.29   12.90
  -6   4   3   87.09    9.60
  -6   4   3   87.49   11.80
   6   4  -3   95.19   12.80
   5  -4  -3 1455.05   86.59
  -5  -4   3 1550.14   86.99
   5   4  -3 1571.84   87.39
  -5   4   3 1570.04   85.79
  -5   4   3 1548.84   86.79
  -4  -4   3 2483.15  141.39
   4  -4  -3 2345.07  141.29
  -4   4   3 2621.04  141.59
   4   4  -3 2644.54  141.59
  -4   4   3 2742.83  140.99
   3  -4  -3   90.09    9.30
  -3  -4   3   99.49    8.80
   3  -4  -3  100.49    8.20
   3   4  -3   81.39    8.30
  -3   4   3   90.49    9.40
  -3   4   3   89.69    8.20
   2  -4  -3 2717.43  150.18
  -2  -4   3 2695.03  149.29
   2   4  -3 2794.42  148.79
  -1  -4   3   60.19    5.10
   1  -4  -3   59.29    6.60
   1  -4  -3   56.79    7.40
   0  -4  -3  530.95   33.90
   0  -4  -3  528.15   32.90
   0  -4  -3  490.45   32.90
   0   4   3  624.44   33.40
   0   4   3  613.74   33.50
  -1  -4  -3  311.47   22.50
  -1  -4  -3  322.07   23.50
   1   4   3  425.96   23.50
   1   4   3  393.76   24.40
   2  -4   3  137.49    8.10
  -2  -4  -3  145.99   13.40
  -2  -4  -3  153.68   12.20
  -2  -4  -3  109.79   11.50
   2   4   3  147.29   12.20
   2   4   3  126.69   13.60
   3  -4   3  515.35   30.30
  -3  -4  -3  512.55   33.40
  -3  -4  -3  539.35   34.30
  -3  -4  -3  481.95   33.40
   3   4   3  571.34   35.20
   3   4   3  634.94   34.40
  -4  -4  -3 1499.65   83.79
   4  -4   3 1464.45   81.09
  -4  -4  -3 1575.64   83.99
  -4  -4  -3 1481.85   83.89
   4   4   3 1335.37   84.59
  -5  -4  -3  464.15   29.50
  -5  -4  -3  466.75   29.50
  -5  -4  -3  466.25   29.30
   5  -4   3  416.06   26.60
   5   4   3  391.46   30.80
  -6  -4  -3 1093.29   62.19
  -6  -4  -3 1092.09   61.99
   6  -4   3 1003.70   59.99
  -6  -4  -3 1072.99   61.99
  -6   4  -3 1014.30   57.99
   6   4   3 1053.69   63.99
  -7  -4  -3   19.40    7.50
  -7  -4  -3   34.40    8.20
   7  -4   3   23.20    6.50
  -7  -4  -3   39.80    8.50
  -7   4  -3   25.30    4.00
   7   4   3   41.10   10.10
  -8  -4  -3  328.07   23.70
  -8  -4  -3  292.57   23.30
   8  -4   3  282.07   22.20
  -8  -4  -3  309.77   23.80
  -8   4  -3  304.77   18.00
   8   4   3  312.27   26.20
  -8   4  -3  315.27   19.00
  -9  -4  -3  267.27   21.80
  -9  -4  -3  277.77   21.80
   9  -4   3  284.07   21.40
  -9  -4  -3  289.67   22.60
  -9   4  -3  229.98   16.80
  -9   4  -3  270.87   17.10
   9   4   3  245.88   24.90
  -9   4  -3  242.48   16.10
 -10  -4  -3    8.00    8.40
 -10  -4  -3   10.50    8.10
 -10  -4  -3   -1.50    7.80
  10  -4   3    6.50    7.60
  10   4   3    8.00   10.60
 -10   4  -3    1.40    3.80
 -10   4  -3    3.00    4.00
 -10   4  -3    1.90    3.70
 -11  -4  -3  375.06   27.00
 -11  -4  -3  339.97   25.70
  11  -4   3  360.86   26.70
 -11  -4  -3  352.16   26.00
 -11   4  -3  304.27   21.00
 -11   4  -3  308.87   20.20
 -11   4  -3  303.97   20.20
  11   4   3  303.57   29.80
  12  -4   3  155.48   18.30
 -12  -4  -3  127.89   16.50
 -12  -4  -3  133.19   16.70
 -12  -4  -3  160.38   18.00
 -12   4  -3  140.79   10.90
 -12   4  -3  133.29   10.80
  12   4   3  114.39   19.50
 -12   4  -3  133.99   11.80
 -13  -4  -3   60.09   11.90
 -13  -4  -3   83.59   13.40
 -13  -4  -3   68.69   12.60
  13  -4   3   55.39   12.30
  13   4   3   45.60   14.80
 -13   4  -3   66.99    8.90
 -13   4  -3   65.29    7.50
 -13   4  -3   69.39    7.90
 -14  -4  -3  164.88   18.30
 -14  -4  -3  165.78   18.10
 -14  -4  -3  174.78   18.90
  14  -4   3  160.18   20.60
 -14   4  -3  158.78   13.40
 -14   4  -3  155.78   11.30
  14   4   3  154.68   23.00
 -15  -4  -3   -3.40   15.10
 -15  -4  -3  -11.90    7.90
  15  -4   3   -6.00    9.60
  15   4   3   -9.80    9.60
 -15   4  -3    5.80    4.70
  17  -5  -3   64.29   15.30
  17   5  -3   38.60   14.50
  16  -5  -3   91.79   16.00
  16   5  -3   94.49   18.80
 -15  -5   3   23.40   17.80
 -15   5   3   25.10    9.20
  15   5  -3   10.60   12.00
  14  -5  -3  242.78   23.30
 -14  -5   3  213.48   22.00
  14   5  -3  181.78   25.00
 -14   5   3  203.58   20.10
  13  -5  -3   55.09   12.40
 -13  -5   3   62.49   12.80
  13   5  -3   74.29   15.50
 -13   5   3   95.29   13.80
 -12  -5   3  160.48   19.20
  12  -5  -3  167.48   19.20
  12   5  -3  178.98   22.00
 -12   5   3  179.48   18.10
  11  -5  -3  510.35   35.30
 -11  -5   3  522.55   35.60
  11   5  -3  491.85   37.60
 -11   5   3  502.85   34.40
 -10  -5   3   41.00   10.00
  10  -5  -3   21.10    8.60
  10   5  -3   21.30   10.20
 -10   5   3   16.90    8.20
   9  -5  -3  976.40   55.09
  -9  -5   3  967.10   55.49
  -9   5   3  860.11   53.89
   9   5  -3  799.52   55.69
  -8  -5   3  747.83   45.10
   8  -5  -3  677.63   43.00
  -8   5   3  742.03   41.60
   8   5  -3  641.64   44.50
  -8   5   3  677.33   42.70
   7  -5  -3  279.77   22.00
  -7  -5   3  315.27   23.30
   7   5  -3  304.17   25.90
  -7   5   3  329.37   20.80
  -7   5   3  328.37   22.70
  -6  -5   3  764.32   48.30
   6  -5  -3  747.73   47.70
  -6   5   3  863.81   46.70
  -6   5   3  815.92   47.90
   6   5  -3  810.82   49.10
  -5  -5   3  119.49   13.90
  -5   5   3  132.99   11.40
   5   5  -3  133.89   14.30
  -5   5   3  134.09   13.70
   4  -5  -3  960.80   53.79
   4  -5  -3  923.71   54.79
  -4  -5   3  923.01   54.79
   4   5  -3  924.51   54.69
  -4   5   3  983.20   53.89
  -4   5   3  950.10   54.79
  -3  -5   3  932.41   60.69
   3  -5  -3 1020.40   60.49
   3  -5  -3  993.90   61.29
  -3   5   3 1155.88   61.69
   3   5  -3 1140.29   60.79
  -3   5   3 1203.78   60.99
  -2  -5   3  432.26   27.40
   2  -5  -3  441.06   28.40
   2  -5  -3  476.55   27.80
   2   5  -3  461.45   26.70
  -2   5   3  472.85   28.50
  -2   5   3  474.65   28.00
   1  -5  -3  768.32   44.90
  -1  -5   3  771.62   43.20
   1  -5  -3  794.32   44.50
  -1   5   3  751.62   44.50
  -1   5   3  748.73   44.80
   0  -5  -3  956.10   54.59
   0  -5  -3  877.61   53.39
   0  -5  -3  910.61   53.19
   0   5   3  923.51   53.39
   0   5   3  957.70   53.39
  -1  -5  -3  423.96   28.60
  -1  -5  -3  456.05   28.50
  -1  -5  -3  441.26   29.70
   1   5   3  431.76   29.60
   1   5   3  482.15   28.90
   1   5   3  482.85   28.70
  -2  -5  -3  960.20   56.09
  -2  -5  -3 1014.30   55.29
  -2  -5  -3  906.51   55.09
   2  -5   3  934.61   51.19
   2   5   3  902.91   54.89
  -3  -5  -3  379.26   26.40
   3  -5   3  386.26   22.40
  -3  -5  -3  424.16   27.80
  -3  -5  -3  422.26   26.40
   3   5   3  351.16   27.60
   3   5   3  375.86   26.00
  -4  -5  -3  464.25   30.30
  -4  -5  -3  455.55   29.60
   4  -5   3  456.35   26.20
  -4  -5  -3  446.36   29.40
   4   5   3  407.96   30.80
  -5  -5  -3  572.24   35.40
   5  -5   3  524.05   32.00
  -5  -5  -3  535.35   34.80
  -5  -5  -3  586.34   35.50
   5   5   3  515.45   36.50
  -6  -5  -3   38.80    8.40
   6  -5   3   41.80    6.50
  -6  -5  -3   36.50    8.40
  -6  -5  -3   47.70    9.50
   6   5   3   32.30    9.30
  -7  -5  -3  782.12   46.80
   7  -5   3  716.83   44.00
  -7  -5  -3  814.72   47.10
  -7  -5  -3  726.63   46.10
   7   5   3  666.33   47.80
  -8  -5  -3  249.08   21.40
   8  -5   3  257.47   19.60
  -8  -5  -3  255.27   22.10
  -8  -5  -3  265.97   21.20
  -8   5  -3  245.38   15.30
   8   5   3  266.27   24.70
  -9  -5  -3  114.59   15.80
  -9  -5  -3   94.99   14.60
  -9  -5  -3  110.39   15.00
   9  -5   3  111.59   13.70
  -9   5  -3  101.19    8.30
   9   5   3   98.39   16.90
 -10  -5  -3  471.45   32.40
 -10  -5  -3  432.76   32.20
  10  -5   3  450.95   31.60
 -10  -5  -3  485.15   33.40
 -10   5  -3  445.16   26.70
  10   5   3  433.66   36.20
 -11  -5  -3   11.40    9.10
 -11  -5  -3   13.90    9.00
  11  -5   3    9.60    7.60
 -11  -5  -3   10.60    8.10
  11   5   3   -6.50    9.50
 -11   5  -3    4.40    3.70
 -12  -5  -3   84.99   14.20
  12  -5   3   88.29   13.90
 -12  -5  -3  100.09   15.20
 -12  -5  -3  102.49   16.20
 -12   5  -3   85.29    8.60
  12   5   3   92.89   17.90
 -13  -5  -3  122.69   17.20
 -13  -5  -3  118.39   16.30
  13  -5   3  103.29   16.10
 -13  -5  -3  130.19   17.70
  13   5   3  143.49   22.60
 -13   5  -3  135.49   10.60
 -14  -5  -3   -8.80    7.10
  14  -5   3   -5.30    8.20
 -14  -5  -3   -0.10    9.50
 -14  -5  -3  -16.50    8.70
 -14   5  -3   -2.60    3.30
  14   5   3   -4.50   10.20
  15  -5   3  124.39   19.00
 -15  -5  -3  112.89   17.00
 -15  -5  -3  120.79   17.10
  15   5   3   78.79   17.50
  17  -6  -3   -7.90    9.70
  17   6  -3   -5.00   11.60
 -17   6   3   18.20    6.80
  16  -6  -3    7.30   10.70
 -16   6   3   22.60    8.70
  16   6  -3   -7.10   10.40
 -15   6   3  290.57   24.10
  15   6  -3  277.07   29.80
 -14  -6   3  125.59   18.20
  14  -6  -3  163.88   20.20
 -14   6   3  136.09   16.50
 -13  -6   3  266.37   32.10
  13  -6  -3  288.17   24.40
  13   6  -3  235.38   26.40
 -13   6   3  215.18   21.00
 -12  -6   3  360.36   28.70
  12  -6  -3  364.46   28.60
 -12   6   3  327.27   26.50
  12   6  -3  326.77   30.60
 -12   6   3  394.16   24.90
 -11  -6   3   28.60   10.10
  11  -6  -3   39.80   10.60
  11   6  -3   40.40   12.60
 -11   6   3   49.30    8.20
 -11   6   3   47.10   10.20
  10  -6  -3  330.17   24.60
 -10  -6   3  321.07   25.40
 -10   6   3  275.67   23.30
 -10   6   3  314.47   21.60
  10   6  -3  322.77   27.60
   9  -6  -3   -1.40    6.90
  -9  -6   3   -6.00    6.40
  -9   6   3    6.40    4.90
  -9   6   3    5.20    6.60
   9   6  -3   16.20    9.00
   8  -6  -3  252.07   19.50
  -8  -6   3  239.68   20.10
  -8   6   3  236.68   16.80
   8   6  -3  229.58   21.40
  -8   6   3  223.48   18.60
  -7  -6   3 1011.30   58.09
  -7   6   3  971.50   55.39
  -7   6   3  915.71   56.59
   7   6  -3  964.00   58.69
  -6  -6   3  129.39   13.60
   6  -6  -3  111.49   13.00
   6   6  -3  129.69   14.90
  -6   6   3  105.89   12.50
  -6   6   3  120.29   10.70
   5  -6  -3 2271.67  124.09
  -5  -6   3 2140.99  124.09
   5   6  -3 2153.18  124.09
  -5   6   3 2233.08  123.69
  -5   6   3 2303.27  122.69
  -4  -6   3  745.23   46.20
   4  -6  -3  723.93   44.50
   4  -6  -3  748.63   46.20
   4   6  -3  815.72   46.10
  -4   6   3  782.52   46.00
  -4   6   3  809.82   44.90
  -3  -6   3  486.75   31.30
   3  -6  -3  532.25   30.60
   3  -6  -3  473.65   31.90
   3   6  -3  479.25   30.60
  -3   6   3  546.15   31.00
  -3   6   3  500.95   31.60
   2  -6  -3  428.56   28.00
   2  -6  -3  465.05   26.90
  -2  -6   3  443.66   26.80
  -2   6   3  391.06   27.30
  -2   6   3  418.26   26.90
  -1  -6   3  132.59   10.30
   1  -6  -3  125.99   12.80
   1  -6  -3  149.49   11.90
  -1   6   3   95.39   11.40
  -1   6   3  101.89   11.50
   0  -6  -3 1334.17   78.99
   0  -6  -3 1462.15   80.39
   0  -6  -3 1348.67   78.59
   0   6   3 1407.36   78.99
   0   6   3 1406.46   78.79
  -1  -6  -3  710.13   46.50
  -1  -6  -3  759.42   48.30
  -1  -6  -3  701.63   46.80
   1   6   3  886.31   47.40
   1   6   3  891.31   47.40
   2  -6   3  191.88   11.40
  -2  -6  -3  214.48   16.60
  -2  -6  -3  193.18   18.50
  -2  -6  -3  162.68   16.60
   2   6   3  185.48   17.80
   2   6   3  226.48   16.90
  -3  -6  -3  916.91   52.49
   3  -6   3  817.62   48.60
  -3  -6  -3  829.02   52.29
  -3  -6  -3  843.82   52.99
   3   6   3  861.61   53.59
   3   6   3 1018.60   53.49
  -4  -6  -3  381.96   26.40
  -4  -6  -3  371.46   25.90
  -4  -6  -3  359.86   25.40
   4  -6   3  360.26   22.00
  -5  -6  -3  104.29   13.80
   5  -6   3  110.09    9.30
  -5  -6  -3  103.59   12.40
  -5  -6  -3   99.69   12.90
   5   6   3  127.79   14.80
  -6  -6  -3  501.95   33.50
   6  -6   3  492.95   29.60
  -6  -6  -3  479.45   32.90
  -6  -6  -3  482.85   32.60
   6   6   3  462.95   34.40
  -7  -6  -3   48.60   10.30
  -7  -6  -3   32.80    9.00
   7  -6   3   49.90    7.70
  -7  -6  -3   32.10    9.10
   7   6   3   25.20    9.80
  -8  -6  -3  490.25   33.80
   8  -6   3  492.05   31.60
  -8  -6  -3  455.05   33.70
  -8  -6  -3  545.45   35.10
   8   6   3  476.45   36.80
  -9  -6  -3  350.56   26.80
   9  -6   3  344.27   24.70
  -9  -6  -3  350.46   26.70
  -9  -6  -3  343.07   27.30
   9   6   3  310.87   29.70
  10  -6   3   27.70    8.50
 -10  -6  -3   34.60   10.30
 -10  -6  -3   39.40   10.90
 -10  -6  -3   26.20    9.60
  10   6   3   29.30   11.90
 -11  -6  -3  231.08   21.60
 -11  -6  -3  250.37   22.70
  11  -6   3  235.28   20.80
 -11  -6  -3  223.28   21.70
  11   6   3  197.68   24.80
 -11   6  -3  227.08   15.10
 -12  -6  -3   73.59   13.20
  12  -6   3   72.19   12.40
 -12  -6  -3   96.19   15.20
 -12   6  -3   82.79    6.60
 -13  -6  -3   -5.50    8.70
 -13  -6  -3    9.00    8.90
 -13  -6  -3   -2.60    7.80
  13  -6   3    4.70    8.60
  13   6   3   -0.90   10.60
 -13   6  -3    1.80    2.50
  14  -6   3  175.48   20.90
 -14  -6  -3  188.68   21.20
 -14   6  -3  207.28   13.70
  14   6   3  194.58   25.40
  17  -7  -3   38.60   13.30
  17   7  -3   32.80   15.50
 -17   7   3   68.99   10.10
  16  -7  -3  104.69   18.00
 -16   7   3  151.78   15.90
  16   7  -3   92.39   20.10
 -16   7   3  123.59   12.80
  15  -7  -3    7.60   11.80
  15   7  -3    4.40   11.60
 -15   7   3   10.80    7.60
 -15   7   3   16.40    6.50
  14  -7  -3  240.68   23.50
 -14  -7   3  204.78   24.40
  14   7  -3  218.28   26.60
 -14   7   3  241.38   20.90
 -14   7   3  244.38   18.30
  13  -7  -3   74.59   13.60
 -13  -7   3   70.09   13.80
 -13   7   3  107.29   14.40
  13   7  -3   63.79   15.20
  12  -7  -3  245.08   21.60
 -12  -7   3  216.98   21.80
 -12   7   3  193.38   19.20
 -12   7   3  218.48   18.20
  12   7  -3  177.18   23.70
 -11  -7   3  876.81   56.19
  11  -7  -3  858.81   55.39
  11   7  -3  881.41   58.79
 -11   7   3  917.91   52.29
 -11   7   3  907.81   56.09
 -10  -7   3  137.59   16.90
  10  -7  -3  126.59   15.80
  10   7  -3  130.79   19.00
 -10   7   3  115.19   14.50
 -10   7   3  124.89   11.90
  -9  -7   3  543.65   36.70
   9  -7  -3  524.95   35.90
  -9   7   3  566.74   33.30
  -9   7   3  525.85   35.00
   9   7  -3  547.75   38.60
  -8  -7   3  770.72   46.70
   8  -7  -3  766.22   45.90
   8   7  -3  709.83   47.50
  -8   7   3  753.12   43.40
  -8   7   3  688.53   44.80
  -7  -7   3   60.89   10.60
   7  -7  -3   71.39   10.40
  -7   7   3   80.99   10.70
   7   7  -3   73.09   12.30
  -7   7   3   68.99    8.20
   6  -7  -3 1299.27   79.39
  -6  -7   3 1296.47   79.39
  -6   7   3 1468.55   77.49
   6   7  -3 1403.36   80.59
  -6   7   3 1404.46   78.69
   5  -7  -3  305.67   19.90
  -5  -7   3  307.57   22.50
   5  -7  -3  289.37   22.10
  -5   7   3  322.07   20.30
  -5   7   3  289.87   21.60
   5   7  -3  298.67   22.40
   4  -7  -3 1462.45   77.89
   4  -7  -3 1361.16   79.19
  -4  -7   3 1454.85   79.69
   4   7  -3 1278.37   78.49
  -4   7   3 1340.97   78.69
  -4   7   3 1409.06   77.99
   3  -7  -3  630.24   39.40
   3  -7  -3  663.53   38.20
  -3  -7   3  667.23   39.50
   3   7  -3  609.64   38.20
  -3   7   3  664.03   38.50
  -3   7   3  615.04   39.00
   2  -7  -3  380.86   24.90
   2  -7  -3  359.76   26.10
  -2  -7   3  408.76   25.40
  -2   7   3  375.76   25.50
  -2   7   3  394.36   25.20
  -1  -7   3  726.73   45.30
   1  -7  -3  741.83   46.90
   1  -7  -3  782.32   46.20
  -1   7   3  813.12   46.70
  -1   7   3  846.92   46.70
   0  -7  -3 1123.79   66.19
   0  -7  -3 1191.58   67.69
   0  -7  -3 1177.08   65.69
   0   7   3 1116.99   65.69
   0   7   3 1078.69   65.49
  -1  -7  -3  534.25   35.90
  -1  -7  -3  497.85   34.20
  -1  -7  -3  510.95   33.80
   1   7   3  615.54   34.70
  -2  -7  -3 1338.47   75.69
   2  -7   3 1303.57   72.19
  -2  -7  -3 1302.77   76.99
  -2  -7  -3 1247.08   75.79
   2  -7   3 1424.46   73.49
   2   7   3 1257.17   76.69
  -3  -7  -3   45.80    8.80
   3  -7   3   42.30    5.50
  -3  -7  -3   35.10    8.20
  -3  -7  -3   42.70    9.90
   3   7   3   65.59   11.10
  -4  -7  -3  497.45   33.20
   4  -7   3  482.65   28.40
  -4  -7  -3  460.05   32.10
  -4  -7  -3  519.45   32.30
   4   7   3  455.25   33.30
  -5  -7  -3  609.64   38.90
  -5  -7  -3  607.34   38.40
   5  -7   3  636.84   34.90
  -5  -7  -3  541.55   38.00
   5   7   3  553.14   39.40
  -6  -7  -3   54.89   10.50
  -6  -7  -3   46.90   10.00
   6  -7   3   55.59    7.90
  -6  -7  -3   47.20   10.20
   6   7   3   58.19   12.30
  -7  -7  -3  419.66   30.50
   7  -7   3  402.86   26.50
  -7  -7  -3  442.26   30.40
  -7  -7  -3  397.76   29.80
   7   7   3  397.56   31.90
  -8  -7  -3  310.67   24.50
  -8  -7  -3  311.37   25.10
   8  -7   3  296.27   21.50
  -8  -7  -3  284.87   24.80
   8   7   3  281.17   26.90
  -9  -7  -3   85.69   13.70
  -9  -7  -3   89.49   14.30
   9  -7   3  102.29   12.80
  -9  -7  -3   93.59   14.20
   9   7   3   97.99   17.30
 -10  -7  -3  200.28   20.60
 -10  -7  -3  208.28   20.80
 -10  -7  -3  217.18   21.80
  10  -7   3  199.08   18.70
  10   7   3  231.68   24.20
 -11  -7  -3   21.40   10.40
 -11  -7  -3   34.30   11.50
  11  -7   3   23.60    8.60
 -11  -7  -3   20.00   10.60
  11   7   3   17.80   12.70
 -12  -7  -3   58.49   12.60
  12  -7   3   62.19   11.90
 -12  -7  -3   53.09   12.20
 -12  -7  -3   64.19   13.30
  12   7   3   70.19   17.20
 -13  -7  -3  210.08   22.30
 -13  -7  -3  156.78   20.80
  13  -7   3  207.38   20.80
  13   7   3  213.08   26.50
  14  -7   3    5.50    8.70
 -14  -7  -3   17.10    9.80
  14   7   3    4.80   11.80
  16  -8  -3   39.90   13.30
 -16   8   3   58.59    8.90
  16   8  -3   38.20   15.10
  15  -8  -3  167.18   20.60
  15   8  -3   92.99   18.80
 -15   8   3  141.19   15.60
 -15   8   3  110.69   12.10
  14  -8  -3  110.09   16.40
 -14   8   3   63.79   11.20
  14   8  -3   61.39   15.80
 -14   8   3   87.39   10.50
 -13  -8   3   77.09   14.70
  13  -8  -3   98.49   15.30
 -13   8   3   88.59   13.90
  13   8  -3   71.89   16.20
 -13   8   3   90.79   10.50
  12  -8  -3  297.67   24.40
 -12  -8   3  272.67   26.90
 -12   8   3  257.07   21.80
  12   8  -3  225.78   26.50
  11  -8  -3   13.80    8.60
 -11  -8   3   15.70    9.70
 -11   8   3   19.20    5.80
 -11   8   3   14.50   11.50
  11   8  -3    8.20   11.20
  10  -8  -3  433.66   30.60
 -10  -8   3  434.16   31.60
 -10   8   3  431.26   26.60
  10   8  -3  388.46   32.40
 -10   8   3  384.76   28.70
   9  -8  -3  294.37   22.70
  -9  -8   3  301.57   24.20
   9   8  -3  256.27   24.70
  -9   8   3  260.07   21.20
  -9   8   3  272.27   19.00
   8  -8  -3  355.26   26.20
  -8  -8   3  428.66   28.40
   8   8  -3  350.06   27.90
  -8   8   3  361.66   23.50
  -8   8   3  341.47   25.20
   7  -8  -3 1083.89   60.39
  -7  -8   3 1109.49   61.39
   7   8  -3  976.40   61.09
  -7   8   3  975.30   57.69
  -7   8   3  907.51   58.79
  -6  -8   3   18.80    7.90
   6  -8  -3    3.20    6.30
  -6   8   3   21.10    5.50
   6   8  -3   14.30    7.50
  -6   8   3   24.80    6.80
   5  -8  -3  889.01   56.19
  -5  -8   3  952.20   55.19
   5  -8  -3  943.51   52.49
  -5   8   3  886.61   53.69
   5   8  -3  865.91   54.19
  -5   8   3  925.91   52.69
  -4  -8   3 1492.45   85.09
   4  -8  -3 1504.75   83.29
   4  -8  -3 1466.25   84.79
  -4   8   3 1452.05   84.09
  -4   8   3 1544.95   83.59
   4   8  -3 1427.66   83.99
  -3  -8   3  624.64   40.80
   3  -8  -3  676.23   39.70
   3  -8  -3  646.04   41.00
  -3   8   3  678.73   40.00
  -3   8   3  696.03   40.80
   2  -8  -3  737.03   44.80
   2  -8  -3  691.73   45.90
  -2  -8   3  701.13   45.10
  -2   8   3  826.32   45.90
  -2   8   3  838.22   45.50
   1  -8  -3   79.89   10.50
  -1  -8   3   85.49   10.20
   1  -8  -3   80.59   12.00
   1  -8  -3   80.29   12.20
  -1   8   3   80.79   10.90
  -1   8   3   84.59   10.90
   0  -8  -3  435.16   30.80
   0  -8  -3  400.36   29.10
   0  -8  -3  385.66   28.10
   0   8   3  470.55   29.00
   0   8   3  485.65   29.00
   1  -8   3 1008.80   54.39
  -1  -8  -3 1017.30   59.19
  -1  -8  -3  811.62   63.19
  -1  -8  -3  926.11   56.99
   1   8   3 1062.49   61.79
  -2  -8  -3   98.09   11.70
  -2  -8  -3   72.19   11.60
   2  -8   3   98.99    7.20
   2  -8   3   93.49    8.10
  -2  -8  -3   98.19   13.60
   2   8   3  119.99   12.40
   2   8   3   82.49   13.30
  -3  -8  -3  708.23   44.90
   3  -8   3  674.33   39.40
  -3  -8  -3  703.93   43.50
  -3  -8  -3  718.93   43.20
   3   8   3  653.53   44.10
   4  -8   3  403.66   23.60
  -4  -8  -3  344.17   26.80
  -4  -8  -3  413.66   28.90
  -4  -8  -3  391.96   27.30
   4   8   3  361.46   28.20
  -5  -8  -3  318.67   24.10
   5  -8   3  324.47   20.40
  -5  -8  -3  312.87   25.00
  -5  -8  -3  294.67   23.90
   5   8   3  320.87   25.70
  -6  -8  -3  329.87   25.80
  -6  -8  -3  292.67   24.20
  -6  -8  -3  304.37   25.40
   6  -8   3  328.67   21.20
   6   8   3  336.77   27.60
  -7  -8  -3   45.80   11.30
  -7  -8  -3   31.50    9.70
   7  -8   3   45.10    7.60
  -7  -8  -3   36.40   10.30
   7   8   3   20.90   10.20
   8  -8   3   58.59    9.00
  -8  -8  -3   61.19   12.60
  -8  -8  -3   50.59   11.90
  -8  -8  -3   52.59   11.70
   8   8   3   60.39   13.50
  -9  -8  -3  287.17   24.60
  -9  -8  -3  301.87   25.70
  -9  -8  -3  288.37   25.00
   9  -8   3  281.27   21.30
   9   8   3  228.28   26.20
 -10  -8  -3   34.10   11.00
 -10  -8  -3   27.20   10.50
 -10  -8  -3   38.00   11.20
  10  -8   3   34.00    8.70
  10   8   3   52.79   14.30
 -11  -8  -3   96.19   17.40
 -11  -8  -3   87.29   15.00
 -11  -8  -3  113.79   16.00
  11  -8   3  127.69   15.00
  12  -8   3   56.59   11.60
 -12  -8  -3   53.89   12.40
 -12  -8  -3   29.90   11.50
  12   8   3   51.69   14.60
 -13  -8  -3   70.99   14.00
  13  -8   3   75.29   13.30
  13   8   3   69.89   16.70
 -14  -8  -3  134.39   19.00
  14  -8   3  112.59   17.00
  14   8   3   82.09   18.10
  16  -9  -3  125.49   20.50
 -16   9   3  202.78   16.90
 -16   9   3  154.58   13.70
  15  -9  -3    4.00    9.90
 -15   9   3   25.60    8.60
 -15   9   3    2.10    4.60
  15   9  -3   -6.40   10.80
  14  -9  -3  182.78   20.90
 -14   9   3  161.78   16.80
 -14   9   3  150.28   13.40
  14   9  -3  153.68   23.50
  13  -9  -3   98.19   15.00
  13   9  -3   65.99   26.50
 -13   9   3   98.19   13.90
 -12  -9   3   54.39   13.10
  12  -9  -3   61.59   12.10
 -12   9   3   72.69   11.30
 -12   9   3   72.29    9.40
  12   9  -3   57.69   14.60
  11  -9  -3  247.18   21.60
 -11  -9   3  199.18   21.30
 -11   9   3  212.58   16.10
  11   9  -3  215.58   25.00
 -10  -9   3   24.20   10.30
  10  -9  -3   34.20    9.80
  10   9  -3   18.20   11.40
 -10   9   3   35.50    6.70
 -10   9   3   31.00    8.70
  -9  -9   3  304.77   25.50
   9  -9  -3  308.77   24.40
  -9   9   3  317.87   20.70
   9   9  -3  276.27   26.40
  -9   9   3  305.57   23.00
   8  -9  -3  611.44   38.40
  -8  -9   3  694.23   40.40
   8   9  -3  520.95   39.50
  -8   9   3  547.25   36.80
  -8   9   3  553.94   35.00
   7  -9  -3  326.07   24.50
  -7  -9   3  384.26   26.60
  -7   9   3  317.07   23.30
   7   9  -3  300.57   25.30
  -7   9   3  325.47   21.80
  -6  -9   3  959.30   60.89
   6  -9  -3 1018.40   60.29
  -6   9   3 1011.50   59.39
   6   9  -3 1021.10   60.89
  -6   9   3 1046.60   58.39
   5  -9  -3  428.36   27.10
  -5  -9   3  389.76   29.60
   5  -9  -3  412.66   29.30
  -5   9   3  440.96   28.60
  -5   9   3  470.55   27.70
   5   9  -3  461.15   29.60
   4  -9  -3 1093.99   63.89
  -4  -9   3 1109.69   64.19
   4  -9  -3 1092.29   61.89
  -4   9   3 1100.29   62.19
  -4   9   3 1065.19   62.79
   4   9  -3 1021.90   62.69
   3  -9  -3 1357.16   78.59
  -3  -9   3 1410.96   80.19
  -3   9   3 1393.46   78.89
  -3   9   3 1391.96   79.39
  -2  -9   3   18.60    6.50
   2  -9  -3   27.80    6.70
  -2   9   3   25.90    7.00
  -2   9   3   27.60    7.30
   1  -9  -3 1008.40   60.09
  -1  -9   3 1029.50   58.39
   1  -9  -3 1003.40   60.69
   1  -9  -3 1026.80   58.59
  -1   9   3  960.50   58.59
  -1   9   3  970.30   58.49
   0  -9  -3  647.14   41.00
   0  -9  -3  641.74   43.00
   0  -9  -3  625.64   41.60
   0  -9   3  648.64   39.10
   0   9   3  775.32   41.80
  -1  -9  -3  292.97   22.60
   1  -9   3  312.47   19.20
  -1  -9  -3  292.27   24.00
  -1  -9  -3  315.57   22.40
   1  -9   3  288.07   19.30
   1   9   3  324.67   22.50
  -2  -9  -3 1002.10   62.49
  -2  -9  -3  998.20   57.69
   2  -9   3  910.71   54.29
  -2  -9  -3  926.51   57.79
   2  -9   3  903.51   53.39
   2   9   3 1051.49   57.89
  -3  -9  -3  176.58   18.50
  -3  -9  -3  184.18   16.40
  -3  -9  -3  174.38   17.00
   3  -9   3  172.88   12.90
   3   9   3  190.38   18.40
   4  -9   3  361.66   22.90
  -4  -9  -3  373.66   27.30
  -4  -9  -3  366.66   26.60
  -4  -9  -3  379.86   28.40
   4   9   3  351.36   27.80
  -5  -9  -3  521.25   36.80
  -5  -9  -3  572.34   36.80
   5  -9   3  558.64   32.90
  -5  -9  -3  594.44   38.10
   5   9   3  474.65   37.30
  -6  -9  -3   19.10    8.60
  -6  -9  -3   24.60    9.80
  -6  -9  -3    8.20    8.30
   6  -9   3   16.70    5.40
   6   9   3   21.90   10.00
   7  -9   3  408.06   26.70
  -7  -9  -3  443.76   31.00
  -7  -9  -3  429.06   31.60
  -7  -9  -3  439.36   31.80
   7   9   3  322.87   31.40
  -8  -9  -3  176.38   20.30
   8  -9   3  197.48   17.20
  -8  -9  -3  177.38   19.00
  -8  -9  -3  174.78   19.50
   8   9   3  161.38   21.70
  -9  -9  -3   98.39   15.60
   9  -9   3  108.69   13.10
  -9  -9  -3  106.09   15.70
  -9  -9  -3   97.69   15.70
   9   9   3  127.79   19.50
  10  -9   3  158.48   16.30
 -10  -9  -3  160.78   19.90
 -10  -9  -3  150.68   18.80
 -10  -9  -3  171.18   31.10
  10   9   3  172.88   23.50
 -11  -9  -3   34.20   12.00
  11  -9   3   28.10    9.30
 -11  -9  -3   23.20   10.30
 -11  -9  -3    9.30   10.60
  11   9   3   14.00   12.20
 -12  -9  -3  130.49   19.10
  12  -9   3  117.09   16.10
  12   9   3  134.99   22.00
 -13  -9  -3   65.89   14.10
  13  -9   3   70.79   12.50
  13   9   3   59.39   17.30
  14  -9   3   20.60   14.70
 -14  -9  -3   24.30   11.50
  14   9   3   30.80   14.00
  16 -10  -3   -0.70    9.70
  16  10  -3    4.10   12.50
  15 -10  -3  121.49   18.70
  15  10  -3   70.79   17.80
 -15  10   3  132.09   14.50
 -14  10   3   29.80    8.40
  14  10  -3   19.20   12.90
  13 -10  -3  243.38   23.40
  13  10  -3  250.37   27.50
 -13  10   3  263.47   21.20
 -13  10   3  256.07   21.60
 -12 -10   3  181.68   22.30
  12 -10  -3  231.38   21.90
 -12  10   3  241.18   24.00
 -12  10   3  219.28   16.10
  12  10  -3  212.38   24.80
 -11 -10   3   26.20   11.00
  11 -10  -3   47.20   11.10
 -11  10   3   49.30    7.30
 -11  10   3   35.50   16.90
  11  10  -3   39.60   13.20
  10 -10  -3  413.26   30.40
 -10 -10   3  400.96   31.40
  10  10  -3  403.96   33.20
 -10  10   3  412.36   28.50
 -10  10   3  405.46   26.10
   9 -10  -3  230.88   20.00
  -9 -10   3  199.28   20.90
  -9  10   3  196.68   18.10
   9  10  -3  199.88   22.40
  -9  10   3  208.28   15.70
   8 -10  -3  113.09   14.50
  -8 -10   3  114.49   15.90
   8  10  -3   92.19   14.60
  -8  10   3  100.49   13.00
  -8  10   3  105.79   10.90
   7 -10  -3  454.25   28.20
  -7  10   3  383.26   24.70
   7  10  -3  338.27   28.10
  -7  10   3  336.47   25.80
   6 -10  -3   32.10    8.60
  -6 -10   3   46.60   10.20
  -6  10   3   63.69    9.40
  -6  10   3   39.50    7.00
   6  10  -3   40.00    9.30
   5 -10  -3  423.06   26.10
   5 -10  -3  398.56   28.50
  -5 -10   3  371.56   28.80
  -5  10   3  438.16   26.60
   5  10  -3  417.46   35.60
  -5  10   3  390.66   27.20
   4 -10  -3  523.65   34.90
   4 -10  -3  520.85   32.60
  -4 -10   3  512.55   35.00
  -4  10   3  544.55   33.80
  -4  10   3  541.45   33.10
   3 -10  -3   35.30    7.00
  -3 -10   3   39.10    8.50
   3 -10  -3   38.60    8.70
  -3  10   3   39.30    7.90
  -3  10   3   39.90    7.60
   2 -10  -3 1374.16   80.59
   2 -10  -3 1369.66   79.09
  -2 -10   3 1362.06   79.99
  -2  10   3 1436.16   79.69
   1 -10  -3  339.47   25.60
  -1 -10   3  345.07   23.80
   1 -10  -3  411.66   25.20
  -1 -10   3  343.07   24.60
   0 -10  -3  606.44   41.10
   0 -10  -3  635.04   39.10
   0 -10   3  603.24   36.90
   0 -10  -3  611.64   39.80
   0 -10   3  590.04   37.80
   0  10   3  672.23   39.10
   1 -10   3  359.46   22.70
  -1 -10  -3  331.87   26.90
  -1 -10  -3  371.36   26.00
   1 -10   3  336.77   22.00
  -1 -10  -3  324.67   25.70
   1  10   3  393.66   25.40
  -2 -10  -3   24.40    9.10
   2 -10   3   15.20    3.60
  -2 -10  -3   16.50    7.20
  -2 -10  -3   13.00    7.30
   2 -10   3   12.40    4.30
  -3 -10  -3 1239.08   69.69
   3 -10   3 1133.99   65.89
  -3 -10  -3 1144.89   69.69
   3 -10   3 1153.78   63.89
  -3 -10  -3 1168.18   70.99
  -4 -10  -3  265.37   24.20
  -4 -10  -3  266.87   22.70
   4 -10   3  267.87   18.80
  -4 -10  -3  287.37   22.90
   4  10   3  309.67   24.70
   5 -10   3  231.08   16.60
  -5 -10  -3  229.58   20.60
  -5 -10  -3  235.48   22.20
  -5 -10  -3  206.58   20.70
   5  10   3  225.38   22.30
  -6 -10  -3  834.12   51.59
  -6 -10  -3  783.12   50.49
   6 -10   3  773.52   46.60
  -6 -10  -3  770.22   51.39
   6  10   3  797.42   52.39
  -7 -10  -3   85.39   15.10
   7 -10   3   76.89   10.60
  -7 -10  -3   70.79   13.60
  -7 -10  -3   80.69   13.80
   7  10   3  100.99   17.30
  -8 -10  -3  120.19   16.80
   8 -10   3  110.59   14.80
  -8 -10  -3   90.69   15.10
  -8 -10  -3   82.49   14.90
   8  10   3  163.88   21.60
  -9 -10  -3  110.39   18.90
   9 -10   3  108.89   13.20
  -9 -10  -3  102.89   16.20
   9  10   3  102.69   18.20
 -10 -10  -3    2.70    9.90
  10 -10   3    8.60    6.80
 -10 -10  -3   14.50   10.00
 -10 -10  -3   16.20    9.80
  11 -10   3  214.28   19.80
 -11 -10  -3  227.58   23.20
 -11 -10  -3  218.58   33.40
  11  10   3  235.08   27.40
  12 -10   3   41.40   10.30
 -12 -10  -3   34.20   12.10
  12  10   3   28.90   13.80
 -13 -10  -3  112.29   18.30
  13 -10   3  101.49   16.20
  13  10   3  155.88   23.10
  15 -11  -3   -6.70    9.30
 -15  11   3   36.80    9.90
 -15  11   3    9.70    4.20
  15  11  -3   12.80   12.30
  14 -11  -3  173.78   20.00
 -14  11   3  135.19   12.40
  14  11  -3   94.59   19.40
 -14  11   3  146.89   18.30
  13 -11  -3  187.68   20.00
 -13  11   3  170.28   13.50
 -13  11   3  177.18   22.10
  13  11  -3  150.18   22.90
  12 -11  -3   13.20    9.20
  12  11  -3    0.70   10.20
 -12  11   3   17.60    5.40
 -11 -11   3  187.88   22.00
  11 -11  -3  234.78   21.40
 -11  11   3  236.68   23.80
  11  11  -3  199.38   23.90
 -11  11   3  215.78   16.00
 -10 -11   3   21.80   16.60
  10 -11  -3   31.20   10.30
 -10  11   3   20.90    7.90
  10  11  -3   17.70   11.50
 -10  11   3   21.70    5.90
  -9 -11   3  436.76   32.80
   9 -11  -3  442.16   31.00
  -9  11   3  415.86   28.90
   9  11  -3  376.86   32.30
  -9  11   3  429.16   27.00
   8 -11  -3  351.96   25.60
  -8 -11   3  371.66   27.70
   8  11  -3  289.87   26.60
  -8  11   3  296.87   23.40
  -8  11   3  307.67   21.80
   7 -11  -3   45.20    9.90
  -7 -11   3   44.80   11.40
  -7  11   3   28.90    8.30
   7  11  -3   20.50    9.20
  -7  11   3   36.90    7.30
   6 -11  -3  616.94   40.80
  -6 -11   3  678.63   42.90
   6 -11  -3  651.03   38.20
  -6  11   3  616.34   39.50
  -6  11   3  618.34   38.40
   6  11  -3  616.54   41.20
  -5 -11   3  114.89   15.70
   5 -11  -3   85.89   13.10
   5 -11  -3  114.59   11.10
  -5  11   3  114.69   11.80
  -5  11   3  111.69   12.80
   5  11  -3  114.39   14.10
  -4 -11   3   11.20    7.70
   4 -11  -3   12.50    5.30
   4 -11  -3    9.20    7.30
  -4  11   3   63.19   10.50
  -4  11   3   56.59    9.10
   3 -11  -3  615.14   36.40
  -3 -11   3  533.05   37.90
   3 -11  -3  613.14   38.40
  -3  11   3  559.24   36.30
  -3  11   3  588.84   36.90
   2 -11  -3   56.39    8.90
  -2 -11   3   49.60    9.40
  -2 -11   3   65.39    9.60
   2 -11  -3   57.79   11.00
  -2  11   3   56.99    9.00
   1 -11  -3  426.56   26.90
   1 -11  -3  386.96   29.20
   1 -11  -3  365.76   27.40
  -1 -11   3  367.66   26.50
  -1 -11   3  397.56   25.70
  -1  11   3  345.17   26.20
   0 -11  -3  476.55   34.30
   0 -11   3  467.85   30.20
   0 -11   3  472.45   31.00
   0 -11   3  465.75   29.70
   0 -11  -3  478.65   39.70
   0 -11  -3  416.06   32.10
   0  11   3  567.44   32.60
  -1 -11  -3   28.40    8.80
   1 -11   3   40.40    6.40
   1 -11   3   54.59    7.90
  -1 -11  -3   38.60    9.00
  -1 -11  -3   48.50   11.60
   1  11   3   41.60    9.20
   2 -11   3 1447.56   83.39
   2 -11   3 1474.75   82.19
  -2 -11  -3 1555.64   88.79
  -2 -11  -3 1548.45   86.59
  -2 -11  -3 1393.66   86.59
   3 -11   3  192.38   12.10
  -3 -11  -3  174.28   18.60
  -3 -11  -3  213.38   18.40
  -3 -11  -3  189.28   20.40
   3 -11   3  175.88   14.50
  -4 -11  -3  172.88   19.00
  -4 -11  -3  180.08   20.40
  -4 -11  -3  188.88   18.10
   4 -11   3  163.88   14.40
   4  11   3  231.98   21.30
   5 -11   3  196.98   15.30
  -5 -11  -3  197.98   19.30
  -5 -11  -3  218.18   22.00
  -5 -11  -3  185.38   19.70
   5  11   3  142.79   20.50
  -6 -11  -3  114.09   17.20
  -6 -11  -3  137.39   17.90
  -6 -11  -3  132.29   16.60
   6 -11   3  124.59   12.40
   6  11   3  102.59   17.40
  -7 -11  -3  636.84   43.20
  -7 -11  -3  636.54   44.10
   7 -11   3  647.04   39.00
  -7 -11  -3  616.64   43.60
   7  11   3  612.44   45.10
  -8 -11  -3  172.78   21.20
   8 -11   3  187.68   15.80
   8  11   3  158.68   21.80
  -9 -11  -3  110.39   16.30
  -9 -11  -3  117.19   18.60
  -9 -11  -3  120.99   18.10
   9 -11   3  108.99   13.20
   9  11   3  109.69   18.50
  10 -11   3  385.76   27.20
 -10 -11  -3  347.67   33.60
 -10 -11  -3  379.06   31.90
  10  11   3  386.86   34.40
  11 -11   3   34.10    9.40
 -11 -11  -3   46.90   13.10
  11  11   3   28.10   13.40
 -12 -11  -3   44.00   13.10
  12 -11   3   45.20   10.50
  12  11   3   63.69   16.60
 -13 -11  -3   44.90   12.80
  13 -11   3   42.80   11.10
  13  11   3   62.69   16.70
  15 -12  -3   44.80   13.00
  15  12  -3   32.10   14.80
  14 -12  -3   24.90   11.00
  14  12  -3   -4.20   10.40
 -14  12   3   16.40    4.90
 -14  12   3   28.30    9.60
 -13  12   3  167.68   13.80
 -13  12   3  218.48   20.30
  13  12  -3  198.08   25.30
  12 -12  -3  248.88   23.10
 -12  12   3  247.28   23.60
 -12  12   3  229.68   16.70
  12  12  -3  207.98   25.00
  11 -12  -3   23.00    9.40
 -11 -12   3    9.40   10.20
  11  12  -3   11.90   11.00
 -11  12   3   24.50    8.10
 -11  12   3   18.50    5.60
  10 -12  -3  320.47   24.80
 -10 -12   3  265.37   26.00
  10  12  -3  232.38   25.70
 -10  12   3  268.37   21.10
 -10  12   3  275.07   19.10
   9 -12  -3   49.00   10.60
  -9 -12   3   51.99   17.20
   9  12  -3   37.70   11.50
  -9  12   3   23.50    7.60
  -9  12   3   27.00    6.50
  -8 -12   3   52.79   12.80
   8 -12  -3   64.49   11.40
   8  12  -3   42.50   12.30
  -8  12   3   42.20    7.60
  -8  12   3   25.10    8.00
   7 -12  -3  560.54   38.40
  -7 -12   3  578.64   40.10
  -7  12   3  596.54   36.70
  -7  12   3  582.44   35.40
   7  12  -3  526.75   38.80
   6 -12  -3   38.50    6.90
  -6 -12   3   39.30   11.80
   6 -12  -3   41.10   10.10
  -6  12   3   34.20   12.30
   6  12  -3   28.00    9.20
  -6  12   3   40.20    9.10
  -5 -12   3  457.95   32.00
   5 -12  -3  439.96   31.90
  -5 -12   3  441.16   32.90
   5 -12  -3  435.56   28.70
  -5  12   3  469.85   29.60
  -5  12   3  448.56   30.10
  -4 -12   3  307.77   24.60
  -4 -12   3  294.57   25.00
   4 -12  -3  300.97   21.60
   4 -12  -3  319.47   24.90
  -4  12   3  334.07   22.60
  -4  12   3  294.77   22.80
  -3 -12   3    8.70    7.60
   3 -12  -3   11.20    7.60
   3 -12  -3   11.30    5.80
  -3  12   3   22.30    6.90
   2 -12  -3  532.15   37.20
  -2 -12   3  498.95   36.70
   2 -12  -3  596.54   35.90
  -2 -12   3  528.85   35.60
   2 -12  -3  603.74   39.10
  -2  12   3  567.64   35.80
   1 -12  -3  637.94   42.90
  -1 -12   3  601.34   40.20
   1 -12  -3  690.13   40.40
   1 -12  -3  608.14   41.10
  -1 -12   3  611.04   38.90
  -1  12   3  618.04   39.60
   0 -12  -3   88.89   14.50
   0 -12  -3   66.09   10.70
   0 -12   3   68.09    9.60
   0 -12   3   71.79   10.10
   0 -12   3   75.19   10.70
   0 -12  -3   47.80   10.60
   0  12   3   69.79   11.50
  -1 -12  -3  623.54   41.50
   1 -12   3  581.04   35.10
  -1 -12  -3  586.14   38.30
   1 -12   3  575.44   36.00
  -1 -12  -3  544.75   38.90
  -2 -12  -3   68.39   11.70
   2 -12   3   68.09    7.90
   2 -12   3   60.39    9.50
  -2 -12  -3   94.29   15.00
  -2 -12  -3   71.89   12.60
  -3 -12  -3 1062.39   65.89
  -3 -12  -3 1006.10   63.99
  -3 -12  -3 1114.59   63.89
   3 -12   3 1010.70   60.09
   3 -12   3 1017.70   57.79
  -4 -12  -3   93.99   14.20
  -4 -12  -3   73.09   13.40
   4 -12   3   64.09    9.90
  -4 -12  -3   85.99   15.40
   5 -12   3  128.79   12.50
  -5 -12  -3  130.09   18.80
  -5 -12  -3  110.79   17.20
  -5 -12  -3  132.59   16.30
   5  12   3   95.79   16.00
   6 -12   3  381.56   25.80
  -6 -12  -3  378.56   30.60
  -6 -12  -3  371.76   29.90
  -6 -12  -3  386.06   31.80
   6  12   3  406.16   32.60
  -7 -12  -3   20.60   10.70
  -7 -12  -3   36.10   13.50
   7 -12   3   39.30    9.00
   7  12   3   15.40   10.70
  -8 -12  -3  202.08   21.60
  -8 -12  -3  173.18   22.90
  -8 -12  -3  216.78   22.80
   8 -12   3  218.88   18.00
   8  12   3  258.97   25.50
  -9 -12  -3  341.37   35.60
  -9 -12  -3  289.07   30.60
   9 -12   3  314.97   23.30
  -9 -12  -3  303.47   30.40
   9  12   3  326.87   30.50
  10 -12   3   14.80    7.30
 -10 -12  -3   17.40   10.70
  10  12   3   10.30   10.80
 -11 -12  -3   92.39   16.60
  11 -12   3  119.29   14.90
  11  12   3  167.08   23.50
 -12 -12  -3   28.70   12.10
  12 -12   3   21.80    8.50
  12  12   3   15.20   12.30
  14 -13  -3   52.59   13.00
  14  13  -3   35.30   13.30
  13 -13  -3   50.59   11.70
 -13  13   3   26.30    5.50
  13  13  -3   21.60   12.80
 -13  13   3   43.50    8.30
  12 -13  -3   49.80   12.20
 -12  13   3   59.69    8.30
  12  13  -3   44.20   13.70
 -12  13   3   78.49   11.80
  11 -13  -3  106.89   16.20
  11  13  -3  101.49   17.30
 -11  13   3   86.09   10.10
 -11  13   3   94.59   12.80
 -10 -13   3    7.00    9.80
  10 -13  -3   21.00    9.20
 -10 -13   3   -9.20    9.70
  10  13  -3   10.70   10.40
 -10  13   3   18.00    7.30
 -10  13   3   18.30    5.60
   9 -13  -3   53.59   11.10
  -9 -13   3   54.69   13.60
  -9 -13   3   51.89   13.80
  -9  13   3   63.49    8.70
  -9  13   3   40.90    8.80
   9  13  -3   34.40   11.40
  -8 -13   3   99.99   16.60
   8 -13  -3  107.09   15.40
  -8 -13   3   82.09   15.60
   8  13  -3   77.89   14.10
  -8  13   3   77.59   12.30
  -8  13   3   72.09   15.20
   7 -13  -3   31.10    9.90
  -7 -13   3   22.40   11.00
  -7 -13   3   16.40    9.80
  -7  13   3   11.90    6.90
  -7  13   3   11.40    7.20
   7  13  -3    5.20    8.80
  -6 -13   3  556.94   40.30
  -6 -13   3  626.14   42.10
   6 -13  -3  600.74   36.60
   6 -13  -3  589.34   40.00
  -6  13   3  600.94   37.20
   5 -13  -3  311.77   25.50
  -5 -13   3  328.17   26.20
   5 -13  -3  315.57   22.30
  -5 -13   3  330.07   27.80
  -5  13   3  326.37   23.10
  -5  13   3  302.27   23.50
  -4 -13   3   12.50    8.30
  -4 -13   3   11.40    9.30
   4 -13  -3   21.40    9.30
   4 -13  -3    9.10    6.10
  -4  13   3   10.80    7.10
  -3 -13   3  251.47   21.00
   3 -13  -3  247.68   26.20
  -3 -13   3  240.18   22.50
   3 -13  -3  229.78   21.60
  -3  13   3  268.67   20.30
  -2 -13   3   13.30    7.90
  -2 -13   3    8.50    8.60
   2 -13  -3   13.50    8.70
   2 -13  -3   19.80    7.30
   2 -13  -3    4.00    8.40
  -2  13   3   16.20    7.40
  -1 -13   3  415.06   28.80
  -1 -13   3  437.56   29.60
   1 -13  -3  426.46   31.60
   1 -13  -3  461.15   30.10
   1 -13  -3  402.76   32.40
  -1  13   3  423.56   29.90
   0 -13  -3  329.27   27.00
   0 -13  -3  351.46   25.80
   0 -13  -3  340.67   28.40
   0 -13   3  341.17   25.50
   0 -13   3  345.27   23.50
   0 -13   3  310.97   27.20
   1 -13   3  104.79   10.60
  -1 -13  -3   90.59   13.40
   1 -13   3   91.99   12.80
   1 -13   3   97.79   12.00
  -1 -13  -3   80.39   14.80
  -1 -13  -3  103.99   15.70
   2 -13   3  613.64   36.70
  -2 -13  -3  580.54   41.80
  -2 -13  -3  644.24   44.20
   2 -13   3  623.34   38.60
  -2 -13  -3  648.74   41.60
   3 -13   3  321.17   22.30
  -3 -13  -3  322.07   28.60
  -3 -13  -3  272.37   25.30
  -3 -13  -3  338.57   25.80
   3 -13   3  302.67   19.10
  -4 -13  -3  297.17   26.40
  -4 -13  -3  331.87   29.20
  -4 -13  -3  357.76   27.00
   4 -13   3  312.37   22.60
   5 -13   3  272.07   19.80
  -5 -13  -3  257.37   24.60
  -5 -13  -3  251.17   25.30
  -5 -13  -3  253.77   23.50
   6 -13   3    4.00    6.00
  -6 -13  -3   -4.90    8.50
  -6 -13  -3   -1.30   10.50
   6  13   3   -3.40    8.90
  -7 -13  -3  414.66   32.70
  -7 -13  -3  403.16   33.70
  -7 -13  -3  395.96   32.00
   7 -13   3  416.06   27.90
   7  13   3  413.96   34.40
  -8 -13  -3   30.30   12.30
  -8 -13  -3   27.30   20.30
  -8 -13  -3   34.10   14.40
   8 -13   3   40.80    8.30
   8  13   3   11.80   17.50
  -9 -13  -3  182.08   22.80
   9 -13   3  225.98   18.10
   9  13   3  179.38   24.20
 -10 -13  -3  238.88   26.00
  10 -13   3  261.07   21.30
  10  13   3  279.67   28.80
 -11 -13  -3    5.60   10.00
  11 -13   3    6.90    6.90
  11  13   3    9.10   10.70
 -12 -13  -3   35.30   12.10
  12 -13   3   40.10    9.90
  12  13   3   94.49   19.20
  13 -14  -3   94.99   15.30
 -13  14   3   70.19   10.00
  12 -14  -3  102.09   17.80
 -12  14   3   86.49    9.40
 -12  14   3  104.19   12.10
  12  14  -3   81.99   16.10
  11 -14  -3    4.10    8.50
 -11  14   3    0.00    4.70
 -11  14   3    0.90    6.20
  11  14  -3    1.50   11.30
  10 -14  -3  193.78   20.10
 -10  14   3  208.18   16.20
  10  14  -3  179.48   21.90
 -10  14   3  204.58   17.20
  -9 -14   3   40.40   13.30
  -9 -14   3   33.30   12.30
   9 -14  -3   49.90   11.60
   9  14  -3   36.70   10.90
  -9  14   3   54.19    9.50
   8 -14  -3   56.79   12.00
  -8 -14   3   42.80   15.10
  -8 -14   3   32.80   12.60
   8  14  -3   56.19   12.60
  -8  14   3   75.39   10.70
  -8  14   3   69.39    9.90
  -7 -14   3  213.98   23.30
   7 -14  -3  235.68   21.70
  -7 -14   3  185.68   21.90
  -7  14   3  244.08   19.50
  -7  14   3  260.67   18.50
   6 -14  -3    5.20    4.90
   6 -14  -3    6.10    8.40
  -6 -14   3    5.20    9.90
  -6 -14   3   -3.60    8.80
  -6  14   3   10.00    6.40
  -5 -14   3  419.36   33.00
   5 -14  -3  395.56   30.80
   5 -14  -3  431.96   30.60
  -5 -14   3  415.86   31.40
  -5  14   3  422.06   28.50
  -4 -14   3  440.96   33.60
   4 -14  -3  426.16   32.00
   4 -14  -3  442.96   29.00
  -4 -14   3  409.26   31.40
  -4  14   3  430.06   29.40
   3 -14  -3  138.29   14.10
  -3 -14   3  159.28   16.90
   3 -14  -3  149.29   17.20
  -3 -14   3  127.09   17.40
  -3  14   3  115.89   14.70
  -2 -14   3  446.16   33.50
   2 -14  -3  447.56   33.50
   2 -14  -3  487.65   31.70
  -2 -14   3  468.35   31.90
   2 -14  -3  492.75   35.30
  -2 -14   3  470.85   32.50
  -2  14   3  422.46   31.50
  -1 -14   3  193.08   17.40
  -1 -14   3  204.28   19.70
   1 -14  -3  180.88   20.00
  -1 -14   3  181.68   17.90
   1 -14  -3  200.18   22.00
   1 -14  -3  196.38   17.90
   0 -14   3  210.28   17.50
   0 -14  -3  221.18   19.50
   0 -14  -3  237.78   24.10
   0 -14   3  220.98   18.70
   0 -14  -3  196.18   21.00
   0 -14   3  214.28   19.90
  -1 -14  -3  426.06   33.90
  -1 -14  -3  385.26   31.40
   1 -14   3  407.16   28.30
   1 -14   3  418.56   26.90
   1 -14   3  399.56   29.30
  -1 -14  -3  434.26   30.40
   2 -14   3  170.58   16.50
  -2 -14  -3  151.18   17.20
   2 -14   3  165.58   13.20
  -2 -14  -3  165.08   20.90
  -2 -14  -3  169.88   19.30
   3 -14   3  560.54   33.30
  -3 -14  -3  571.24   42.30
   3 -14   3  616.94   40.70
  -3 -14  -3  524.75   39.90
  -3 -14  -3  588.54   39.60
  -4 -14  -3  227.18   21.20
   4 -14   3  224.88   18.30
   4 -14   3  214.28   13.30
  -4 -14  -3  205.78   22.10
  -5 -14  -3  128.89   19.60
  -5 -14  -3  114.59   17.70
   5 -14   3  108.29   12.80
  -6 -14  -3  421.46   31.80
  -6 -14  -3  390.26   33.40
   6 -14   3  397.46   27.30
  -6 -14  -3  389.66   32.30
   7 -14   3   58.49    9.50
  -7 -14  -3   50.29   13.60
  -7 -14  -3   63.49   13.00
   7  14   3   65.59   23.50
  -8 -14  -3  127.19   19.30
   8 -14   3  141.49   14.50
   8  14   3  141.69   21.00
  -9 -14  -3  242.88   25.50
   9 -14   3  242.18   19.70
   9  14   3  214.48   25.70
  10 -14   3    6.80    6.40
 -10 -14  -3    1.00    9.50
  10  14   3   -5.10    9.70
  11 -14   3  181.98   18.50
 -11 -14  -3  194.98   23.90
  11  14   3  217.48   26.90
  13 -15  -3   10.70    9.70
  13  15  -3   12.70   10.50
  12 -15  -3  110.59   16.60
  12  15  -3  113.99   18.70
  11  15  -3  161.58   21.50
 -11  15   3  159.28   13.20
  10 -15  -3   53.99   12.40
 -10  15   3   44.90   10.80
  10  15  -3   48.40   13.20
   9 -15  -3  213.18   20.60
   9  15  -3  167.78   20.80
  -9  15   3  194.18   17.90
  -8 -15   3  105.29   17.20
  -8 -15   3  123.49   19.90
   8 -15  -3  153.78   17.90
  -8  15   3  122.39   12.90
   7 -15  -3    5.30    7.90
  -7 -15   3   -3.40   13.90
  -7 -15   3   -8.80    9.40
  -7  15   3   -3.80    5.40
   6 -15  -3  149.49   14.30
  -6 -15   3  121.89   18.20
   6 -15  -3  152.58   17.90
  -6 -15   3  145.89   22.90
  -6  15   3  118.59   13.80
   5 -15  -3   70.39   12.90
  -5 -15   3   61.89   13.80
  -5 -15   3   61.99   13.20
   5 -15  -3   79.29   10.70
  -5  15   3   92.19   11.90
   4 -15  -3   79.49   11.40
  -4 -15   3   93.39   15.70
  -4 -15   3   76.79   13.50
   4 -15  -3   91.99   14.60
  -4  15   3   90.59   13.00
   3 -15  -3  637.24   44.00
  -3 -15   3  618.94   43.20
  -3 -15   3  621.44   41.80
   3 -15  -3  618.24   39.60
  -3 -15   3  605.74   40.90
   3 -15  -3  619.34   42.30
   2 -15  -3   23.30   10.40
   2 -15  -3   26.60    7.90
  -2 -15   3   27.40    9.10
  -2 -15   3   27.50    9.40
   2 -15  -3   14.10    9.10
  -2 -15   3   19.20    9.20
  -1 -15   3  437.36   32.90
  -1 -15   3  438.66   31.60
   1 -15  -3  462.95   31.70
   1 -15  -3  427.26   33.00
   1 -15  -3  439.66   35.20
  -1 -15   3  466.55   30.80
   0 -15   3  439.66   29.30
   0 -15   3  390.76   31.20
   0 -15  -3  403.96   32.90
   0 -15   3  449.26   30.70
   0 -15  -3  452.35   31.40
   0 -15  -3  465.15   35.40
   1 -15   3   71.29   12.00
  -1 -15  -3   56.49   14.30
  -1 -15  -3   55.69   12.90
   1 -15   3   69.39   10.00
  -1 -15  -3   64.89   12.10
   1 -15   3   63.49   10.50
  -2 -15  -3  374.16   31.30
   2 -15   3  406.76   25.50
   2 -15   3  392.86   27.90
  -2 -15  -3  418.36   34.80
  -3 -15  -3  180.28   20.60
  -3 -15  -3  178.48   22.20
   3 -15   3  193.08   17.10
   3 -15   3  182.48   13.10
  -3 -15  -3  178.28   19.60
  -4 -15  -3  158.78   20.80
  -4 -15  -3  165.08   20.30
  -4 -15  -3  160.18   21.70
   4 -15   3  141.09   10.00
   4 -15   3  158.28   15.20
  -5 -15  -3  370.66   30.60
  -5 -15  -3  337.17   28.30
   5 -15   3  348.77   25.10
  -5 -15  -3  333.87   31.20
  -6 -15  -3   14.10   10.30
  -6 -15  -3   13.60    9.50
   6 -15   3   13.50    6.40
  -7 -15  -3  321.47   28.70
   7 -15   3  282.87   22.30
   8 -15   3   79.09   12.10
  -8 -15  -3   66.29   14.70
   8  15   3  104.49   18.30
   9 -15   3   78.49   11.90
  -9 -15  -3   42.80   12.60
   9  15   3   55.49   14.70
  10 -15   3  239.48   20.20
 -10 -15  -3  226.58   25.00
  10  15   3  222.88   26.70
  12 -16  -3   51.89   12.40
  12  16  -3   74.39   15.40
  11 -16  -3    2.70    8.90
  11  16  -3   11.70   10.60
  10  16  -3  158.88   23.60
   9 -16  -3   38.90   11.30
   8 -16  -3  104.29   16.00
   7 -16  -3  135.79   17.90
  -7 -16   3  118.09   20.10
  -7 -16   3  106.69   18.10
  -7  16   3  171.58   14.80
  -6 -16   3   41.10   13.70
   6 -16  -3   63.19    9.30
   6 -16  -3   44.60   11.20
   5 -16  -3  233.78   22.20
   5 -16  -3  222.28   17.90
  -5 -16   3  191.68   21.80
  -5 -16   3  236.28   23.30
  -4 -16   3  293.37   25.40
   4 -16  -3  279.47   21.40
  -4 -16   3  276.97   24.50
  -4 -16   3  259.77   26.20
   4 -16  -3  298.87   25.60
   3 -16  -3   93.39   23.40
   3 -16  -3   87.39   12.00
  -3 -16   3   84.29   14.20
  -3 -16   3   89.59   14.00
  -3 -16   3   70.09   14.40
   3 -16  -3   71.79   13.70
  -2 -16   3  259.57   24.80
   2 -16  -3  263.17   37.60
   2 -16  -3  229.68   23.70
   2 -16  -3  266.57   21.30
  -2 -16   3  268.37   23.20
  -2 -16   3  263.27   22.10
  -1 -16   3   16.30    7.40
  -1 -16   3   14.80    9.00
   1 -16  -3   17.00    7.60
  -1 -16   3   16.70    8.30
   1 -16  -3   17.80    9.70
   0 -16   3  376.86   26.30
   0 -16   3  368.16   27.80
   0 -16  -3  373.06   28.30
   0 -16   3  379.06   29.60
   0 -16  -3  366.86   33.20
   0 -16  -3  375.86   30.40
  -1 -16  -3  260.67   22.80
  -1 -16  -3  264.57   25.00
   1 -16   3  256.47   22.70
   1 -16   3  272.57   19.30
  -1 -16  -3  232.08   26.00
   1 -16   3  233.28   21.10
   2 -16   3   11.70    6.80
  -2 -16  -3    4.50    7.50
   2 -16   3    9.60    4.90
  -2 -16  -3   -0.30    8.70
   2 -16   3   16.00    7.70
  -2 -16  -3    5.70   10.40
   3 -16   3  263.07   18.30
   3 -16   3  279.97   22.20
  -3 -16  -3  302.77   26.80
  -3 -16  -3  311.37   28.90
  -3 -16  -3  284.87   24.70
  -4 -16  -3  255.87   24.10
   4 -16   3  265.17   16.30
   4 -16   3  270.27   21.30
  -5 -16  -3  146.69   26.50
  -5 -16  -3  142.79   20.20
   5 -16   3  137.79   14.90
  -6 -16  -3  293.17   27.80
   6 -16   3  287.67   22.30
  -7 -16  -3   19.30   11.10
   7 -16   3   24.60    7.60
   8 -16   3  163.98   16.10
  -8 -16  -3  164.38   20.90
   9 -16   3  170.28   16.80
  -9 -16  -3  162.88   22.10
   9  16   3  168.48   22.50
  11 -17  -3  125.29   17.70
  11  17  -3  114.49   18.40
  10 -17  -3   31.00   10.80
   9 -17  -3  179.28   20.80
   8 -17  -3  101.69   16.80
  -7 -17   3  -15.40   12.80
   7 -17  -3    4.60    8.80
  -7 -17   3   -1.80   10.40
  -6 -17   3  278.57   25.90
  -6 -17   3  244.38   24.20
   6 -17  -3  239.38   18.70
   6 -17  -3  247.28   23.50
   5 -17  -3   34.30    7.30
  -5 -17   3   39.40   12.90
  -5 -17   3   43.20   12.30
   5 -17  -3   28.90   10.20
   4 -17  -3  259.27   20.10
  -4 -17   3  242.28   24.10
   4 -17  -3  265.77   24.30
  -4 -17   3  235.98   25.10
  -4 -17   3  226.18   22.90
   4 -17  -3  266.87   25.20
  -3 -17   3  286.47   25.70
  -3 -17   3  283.37   27.90
   3 -17  -3  287.67   22.70
  -3 -17   3  284.47   24.70
   3 -17  -3  315.47   26.90
   3 -17  -3  322.67   28.20
  -2 -17   3   40.70   11.70
   2 -17  -3   39.00   11.60
   2 -17  -3   37.20    8.90
  -2 -17   3   22.00    8.60
   2 -17  -3   32.20   10.90
  -2 -17   3   46.00   10.90
  -1 -17   3  296.97   24.40
   1 -17  -3  263.97   23.20
  -1 -17   3  296.17   22.90
   1 -17  -3  278.37   27.60
  -1 -17   3  283.87   26.00
   1 -17  -3  278.47   25.80
   0 -17   3  260.47   24.50
   0 -17   3  272.47   21.10
   0 -17  -3  258.67   25.70
   0 -17   3  263.47   22.80
   0 -17  -3  269.57   23.10
   0 -17  -3  298.17   28.40
  -1 -17  -3   44.60   12.60
  -1 -17  -3   36.50   14.60
  -1 -17  -3   37.40   12.90
   1 -17   3   49.00   10.80
   1 -17   3   44.00    9.70
  -2 -17  -3  294.77   34.80
  -2 -17  -3  338.17   26.70
   2 -17   3  307.17   25.80
   2 -17   3  321.67   24.90
   2 -17   3  325.97   21.80
  -3 -17  -3   44.00   12.70
   3 -17   3   35.40    5.80
   3 -17   3   54.39   10.50
  -3 -17  -3   38.70   10.20
   3 -17   3   30.00    8.50
   4 -17   3  261.57   20.60
   4 -17   3  217.98   14.80
  -4 -17  -3  257.07   25.40
  -5 -17  -3  291.27   27.20
   5 -17   3  269.57   22.10
   6 -17   3   44.10    9.20
  -6 -17  -3   51.79   14.10
  -7 -17  -3  194.18   22.70
   7 -17   3  196.18   17.90
  -8 -17  -3  110.19   18.50
   8 -17   3  121.19   14.30
  10 -18  -3  169.08   20.40
   9 -18  -3    4.60    8.40
  -9 -18   3   -0.40    9.30
   8 -18  -3   90.09   14.70
  -8 -18   3   57.39   14.40
  -7 -18   3  287.77   28.40
   7 -18  -3  292.37   28.60
   6 -18  -3   60.59    9.10
  -6 -18   3   35.50   12.20
   5 -18  -3  282.67   21.00
   5 -18  -3  267.87   26.30
  -5 -18   3  246.28   24.70
  -5 -18   3  287.47   26.50
   4 -18  -3  122.99   13.40
  -4 -18   3  112.69   17.40
   4 -18  -3  125.99   17.60
  -4 -18   3  119.29   18.50
   3 -18  -3  257.47   20.70
  -3 -18   3  253.17   25.80
  -3 -18   3  247.68   24.10
  -3 -18   3  254.67   23.00
   3 -18  -3  250.87   24.70
  -2 -18   3  163.78   21.70
   2 -18  -3  182.38   22.20
  -2 -18   3  189.18   20.00
   2 -18  -3  175.78   17.30
  -2 -18   3  176.58   18.20
  -1 -18   3   16.00    9.00
   1 -18  -3    0.20   15.10
   1 -18  -3   16.50    7.40
  -1 -18   3   12.50    7.10
   0 -18   3  244.48   23.70
   0 -18  -3  227.08   23.10
   0 -18   3  236.38   21.50
   0 -18   3  226.88   19.20
   0 -18  -3  253.97   36.60
  -1 -18  -3  362.86   30.30
   1 -18   3  318.17   23.40
   1 -18   3  334.77   27.40
   1 -18   3  322.77   26.10
  -1 -18  -3  329.87   26.90
  -2 -18  -3   10.80   10.30
  -2 -18  -3    9.30    7.60
   2 -18   3   22.70    8.30
   2 -18   3   17.10    5.30
   2 -18   3   11.30    7.20
   3 -18   3  179.48   17.80
  -3 -18  -3  193.38   23.00
   3 -18   3  190.48   18.50
   3 -18   3  174.88   13.40
  -4 -18  -3  127.29   19.50
   4 -18   3  112.99    8.90
   4 -18   3  127.69   14.90
   5 -18   3    9.00    6.70
  -5 -18  -3   13.30   10.90
  -6 -18  -3  124.69   20.20
   6 -18   3  133.79   15.00
  -7 -18  -3    7.50   10.40
   7 -18   3    8.20    6.30
  -8 -19   3  136.79   21.20
   8 -19  -3  131.19   18.20
  -7 -19   3   14.90   10.80
   7 -19  -3    7.30    9.00
  -6 -19   3  372.16   32.80
   6 -19  -3  378.76   31.10
  -5 -19   3   68.79   15.10
   5 -19  -3  100.79   11.60
   5 -19  -3  105.79   16.50
  -4 -19   3  270.27   25.20
   4 -19  -3  310.17   27.40
   4 -19  -3  286.77   22.10
   3 -19  -3  256.47   21.00
  -3 -19   3  262.67   25.20
  -3 -19   3  238.68   33.10
   3 -19  -3  258.87   25.50
   2 -19  -3   48.50   13.00
  -2 -19   3   23.00    8.20
  -2 -19   3   20.00    9.50
  -2 -19   3   21.20   11.40
   2 -19  -3   47.40   15.10
  -1 -19   3  162.98   17.10
   1 -19  -3  191.58   18.10
  -1 -19   3  153.78   20.40
   1 -19  -3  203.08   22.20
  -1 -19   3  185.28   19.80
   0 -19   3  186.08   21.10
   0 -19  -3  191.78   18.80
   0 -19   3  174.08   16.60
   0 -19  -3  172.98   22.10
   0 -19   3  196.88   19.80
  -1 -19  -3   53.49   17.30
  -1 -19  -3   51.99   13.20
   1 -19   3   52.39   11.70
   1 -19   3   37.90    7.40
   1 -19   3   28.10    9.00
   2 -19   3  187.78   20.80
  -2 -19  -3  205.38   23.40
   2 -19   3  211.28   19.90
   2 -19   3  201.38   19.20
   3 -19   3   14.50    4.30
  -3 -19  -3    9.80    9.80
   3 -19   3   17.60    7.70
   3 -19   3   20.90    7.60
  -4 -19  -3  123.79   19.30
   4 -19   3  132.99   15.20
   4 -19   3  143.99   15.40
   4 -19   3  113.89    9.10
   5 -19   3   99.29   13.70
  -5 -19  -3  101.99   18.00
   6 -19   3    4.00    6.30
  -6 -19  -3    3.60   10.20
   6 -20  -3   17.30    5.60
   6 -20  -3   22.10   10.00
  -6 -20   3    2.10    9.00
  -5 -20   3  257.27   26.30
   5 -20  -3  245.28   24.90
  -4 -20   3  196.48   22.70
   4 -20  -3  179.98   16.60
   4 -20  -3  189.18   21.90
  -3 -20   3  122.99   16.60
  -3 -20   3  138.59   19.40
   3 -20  -3  142.19   14.50
   3 -20  -3  125.59   18.70
   2 -20  -3  303.67   27.40
   2 -20  -3  274.57   22.70
  -2 -20   3  258.17   29.90
   1 -20  -3   31.20    7.80
   1 -20  -3   27.60   11.40
  -1 -20   3   28.50    7.90
  -1 -20   3   19.90    8.70
   0 -20   3  125.09   16.40
   0 -20  -3  126.39   19.30
   0 -20   3  117.69   13.30
  -1 -20  -3  165.88   21.30
   1 -20   3  175.08   19.10
   1 -20   3  187.48   15.70
   2 -20   3   13.00   10.80
  -2 -20  -3   10.70    9.80
   2 -20   3    2.90    6.80
   3 -20   3  156.78   12.50
   3 -20   3  159.08   17.70
  -3 -20  -3  164.58   21.30
   3 -20   3  228.18   26.70
  -4 -20  -3   15.60   10.80
   4 -20   3   16.60    7.20
  -3 -21   3  270.47   25.80
   3 -21  -3  256.67   26.20
  -2 -21   3   55.99   12.80
   2 -21  -3   46.80   12.70
  -2 -21   3   40.70    9.40
  -1 -21   3  236.78   27.80
   1 -21  -3  280.47   26.60
  -1 -21   3  255.07   24.40
   0 -21   3   75.29   10.40
   0 -21  -3   53.49   13.20
   0 -21   3   43.70   12.30
  18   0  -4   19.60   13.30
  17   0  -4  111.79   19.90
 -16   0   4   -1.20    9.20
  16   0  -4    0.30   11.00
  15   0  -4   35.00   13.60
 -15   0   4   37.10   18.00
 -14   0   4  273.47   23.80
  14   0  -4  233.98   25.20
  13   0  -4   57.59   13.10
 -13   0   4   35.90   10.80
  12   0  -4   17.60   10.40
 -12   0   4   20.20    9.10
 -11   0   4  234.88   21.30
  11   0  -4  233.68   21.80
  10   0  -4   10.00    8.20
 -10   0   4    5.70    7.40
   9   0  -4  851.01   55.29
  -9   0   4  974.90   55.59
  -8   0   4  200.58   17.70
   8   0  -4  207.48   18.80
   7   0  -4  335.87   25.20
  -7   0   4  362.66   25.30
   6   0  -4  804.32   50.69
  -6   0   4  915.51   51.19
  -5   0   4    9.10    5.10
   5   0  -4    5.70    5.10
  -4   0   4 1494.75   81.89
   4   0  -4 1430.06   81.59
  -3   0   4  610.64   36.80
   3   0  -4  662.33   36.80
  -2   0   4    3.20    2.90
  -2   0   4    4.80    3.00
   2   0  -4    3.80    2.90
   1   0  -4  595.04   30.80
   1   0  -4  511.85   31.30
   1   0  -4  555.94   31.10
  -1   0   4  505.25   30.90
   0   0  -4 1351.56   74.09
   0   0   4 1272.17   74.29
   0   0  -4 1404.56   74.89
   0   0   4 1383.56   74.99
   0   0   4 1352.96   74.79
  -1   0  -4  608.34   31.00
   1   0   4  501.15   31.30
  -1   0  -4  563.24   31.70
  -1   0  -4  545.65   30.70
   1   0   4  525.35   31.70
   1   0   4  543.25   31.90
   2   0   4 1660.73   89.39
  -2   0  -4 1765.02   88.29
  -2   0  -4 1581.24   88.99
  -2   0  -4 1567.14   88.09
   2   0   4 1528.65   88.79
   2   0   4 1565.04   89.19
   3   0   4   67.49    8.60
  -3   0  -4   77.99    7.50
  -3   0  -4   66.89    8.10
   3   0   4   75.59    9.90
  -3   0  -4   59.39    7.40
   4   0   4 1489.15   86.39
   4   0   4 1608.04   87.59
  -4   0  -4 1606.54   85.59
  -4   0  -4 1478.85   85.59
  -4   0  -4 1562.84   86.39
  -5   0  -4  496.95   31.60
  -5   0  -4  510.05   32.20
  -5   0  -4  577.94   31.80
   5   0   4  557.34   34.10
  -6   0  -4  456.05   28.70
  -6   0  -4  448.56   28.10
   6   0   4  451.75   30.70
  -6   0  -4  482.05   28.10
  -7   0  -4   45.70    7.00
  -7   0  -4   51.49    7.50
  -7   0  -4   53.89    7.90
  -8   0  -4    9.90    5.40
   8   0   4   13.90    8.60
  -8   0  -4    9.50    5.40
  -8   0  -4   12.90    5.50
  -9   0  -4  110.39   12.20
  -9   0  -4  115.89   13.40
   9   0   4   99.89   15.90
  -9   0  -4  113.19   11.90
 -10   0  -4  404.56   27.30
 -10   0  -4  385.76   26.80
  10   0   4  413.96   31.70
 -11   0  -4   48.50    8.50
 -11   0  -4   37.80    8.00
 -11   0  -4   30.50    7.70
  11   0   4   18.80   10.50
  12   0   4   49.10   13.20
 -12   0  -4   57.59    9.00
 -12   0  -4   50.39    9.10
 -12   0  -4   50.59    9.50
  13   0   4   51.59   13.80
 -13   0  -4   73.49   13.20
 -13   0  -4   57.49    9.50
 -13   0  -4   79.09   11.50
  14   0   4   14.00   10.90
 -14   0  -4   25.30    7.60
 -14   0  -4   37.10    7.80
 -15   0  -4  215.68   17.90
  15   0   4  132.19   21.90
 -15   0  -4  176.48   17.20
 -15   0  -4  220.28   16.80
  18  -1  -4  103.49   18.60
  18   1  -4   71.99   16.40
  17  -1  -4    8.30   11.40
 -17   1   4   24.90   10.30
  17   1  -4   14.40   12.00
  16  -1  -4   34.00   12.90
 -16  -1   4   41.30   12.00
  16   1  -4   40.10   13.80
 -16   1   4   53.99   12.60
  15  -1  -4   71.79   15.70
 -15  -1   4   76.49   14.30
  15   1  -4   87.89   19.90
 -15   1   4  102.09   15.10
 -14  -1   4    3.60    8.80
  14  -1  -4    6.20   10.00
  14   1  -4    7.90   10.20
 -14   1   4   12.80    9.50
  13  -1  -4  255.77   25.30
 -13  -1   4  261.17   24.00
  13   1  -4  294.97   26.50
 -13   1   4  293.97   24.40
  12  -1  -4  332.97   27.20
 -12  -1   4  329.47   26.30
 -12   1   4  328.47   26.40
  12   1  -4  315.37   27.90
 -11  -1   4  147.49   16.00
 -11   1   4   97.19   14.60
  11   1  -4  102.79   15.40
 -10  -1   4 1021.70   59.79
  10  -1  -4 1013.10   60.29
  10   1  -4  963.30   60.59
 -10   1   4  947.21   59.39
  -9  -1   4   81.39   15.30
   9  -1  -4   56.69   10.60
   9   1  -4   67.69   11.70
  -9   1   4   57.39   10.50
  -8  -1   4  371.86   26.10
   8  -1  -4  373.36   26.20
  -8   1   4  358.46   25.90
   8   1  -4  349.47   26.20
   7  -1  -4  965.60   54.09
  -7  -1   4 1035.90   54.29
  -7   1   4  825.52   53.49
   7   1  -4  775.32   53.29
   6  -1  -4  159.78   15.00
  -6  -1   4  143.69   15.20
   6   1  -4  163.28   15.40
  -6   1   4  148.29   14.80
   5  -1  -4  471.55   27.70
  -5  -1   4  505.55   28.00
   5   1  -4  385.16   27.10
  -5   1   4  376.66   27.10
  -4  -1   4  526.55   31.60
   4  -1  -4  529.75   31.50
   4   1  -4  513.75   31.40
  -4   1   4  534.15   31.80
   3  -1  -4 2668.13  142.79
  -3   1   4 2546.35  142.99
   2  -1  -4 1577.74   88.79
  -2  -1   4 1562.94   88.19
   2  -1  -4 1634.94   88.69
  -2   1   4 1702.53   88.99
  -2   1   4 1556.24   88.89
  -1  -1   4  693.13   38.20
   1  -1  -4  652.93   38.30
   1  -1  -4  700.13   38.60
  -1  -1   4  650.23   37.30
   1  -1  -4  726.13   38.10
   1   1  -4  630.24   36.80
  -1   1   4  671.53   38.50
   1   1  -4  710.93   36.80
  -1   1   4  581.14   38.00
   0  -1   4  981.40   55.99
   0  -1   4  932.21   55.69
   0  -1   4  973.40   56.59
   0  -1  -4  944.21   56.89
   0  -1  -4  991.00   56.89
   0  -1  -4 1005.60   56.59
   0   1   4 1055.09   56.99
   0   1   4 1181.58   57.79
   0   1   4 1098.89   57.39
  -1  -1  -4  857.11   45.40
   1  -1   4  859.51   44.80
  -1  -1  -4  847.22   45.90
  -1  -1  -4  890.51   45.70
   1  -1   4  831.92   44.60
   1  -1   4  823.82   45.30
   1   1   4  712.83   45.70
  -1   1  -4  757.32   45.00
   1   1   4  741.93   46.00
   1   1   4  711.83   45.40
   2  -1   4  213.38   14.20
   2  -1   4  227.48   14.70
  -2  -1  -4  234.58   15.10
  -2  -1  -4  205.68   14.80
   2  -1   4  221.68   14.80
  -2  -1  -4  220.68   15.50
   2   1   4  253.07   16.10
   2   1   4  234.98   15.60
   2   1   4  246.08   16.60
  -2   1  -4  235.28   14.60
  -3  -1  -4 2963.20  157.88
  -3  -1  -4 3141.39  157.88
   3  -1   4 3102.89  157.98
   3   1   4 2727.33  158.88
  -3   1  -4 2627.04  155.88
   3   1   4 2751.42  158.28
  -4  -1  -4  261.17   17.20
   4  -1   4  243.88   17.80
  -4  -1  -4  212.88   16.90
  -4  -1  -4  206.78   17.10
   4   1   4  280.57   19.60
  -4   1  -4  237.88   15.00
  -4   1  -4  255.77   15.20
   4   1   4  288.87   18.20
  -4   1  -4  237.18   16.30
   5  -1   4  719.53   44.50
  -5  -1  -4  776.22   43.80
  -5  -1  -4  755.52   44.30
  -5  -1  -4  722.73   43.80
  -5   1  -4  727.43   42.30
  -5   1  -4  782.72   43.40
  -5   1  -4  761.32   42.30
   5   1   4  749.62   45.90
  -6  -1  -4  725.93   45.70
  -6  -1  -4  782.12   45.60
  -6  -1  -4  747.03   46.10
   6  -1   4  752.92   47.00
  -6   1  -4  853.91   44.60
   6   1   4  789.32   48.30
  -6   1  -4  781.62   44.60
  -6   1  -4  810.22   45.50
  -7  -1  -4   18.10    6.10
  -7  -1  -4   11.40    5.70
   7  -1   4   16.60    7.80
  -7  -1  -4   16.80    5.80
  -7   1  -4   21.80    5.40
  -7   1  -4   14.00    4.50
   7   1   4   15.90    7.90
  -7   1  -4    8.90    4.40
  -8  -1  -4   91.99   14.80
  -8  -1  -4  104.09   11.90
  -8  -1  -4  113.79   11.80
   8  -1   4  100.99   14.20
  -8   1  -4  102.29   10.10
  -8   1  -4   99.69   10.60
  -8   1  -4   94.09   10.20
   8   1   4  100.39   15.10
  -9  -1  -4  136.29   14.10
   9  -1   4  127.69   17.00
  -9  -1  -4  127.99   14.30
  -9  -1  -4  150.08   14.10
  -9   1  -4  152.58   13.30
  -9   1  -4  146.79   12.60
  -9   1  -4  147.29   12.90
   9   1   4  145.39   18.10
 -10  -1  -4  173.68   16.80
  10  -1   4  181.28   20.00
 -10  -1  -4  173.58   16.70
 -10  -1  -4  175.38   16.20
  10   1   4  178.58   21.40
 -10   1  -4  188.58   15.60
 -10   1  -4  194.98   15.30
 -10   1  -4  196.98   15.10
 -11  -1  -4  280.47   21.30
 -11  -1  -4  263.57   24.10
 -11  -1  -4  266.57   21.20
  11  -1   4  253.37   24.50
 -11   1  -4  260.27   20.00
  11   1   4  270.87   26.00
 -11   1  -4  265.17   19.30
 -11   1  -4  271.97   23.70
 -12  -1  -4    6.80    6.60
 -12  -1  -4   10.10    6.70
  12  -1   4   -1.60    8.50
 -12  -1  -4    8.00    7.80
 -12   1  -4    3.50    5.50
 -12   1  -4    1.80    5.60
  12   1   4   -2.70    8.90
 -12   1  -4    3.80    5.70
 -13  -1  -4  132.69   14.80
  13  -1   4  104.89   17.80
 -13  -1  -4  132.69   14.80
 -13  -1  -4  128.89   14.90
 -13   1  -4  132.19   13.20
  13   1   4  131.09   20.90
 -13   1  -4  138.09   14.00
 -13   1  -4  157.08   13.60
 -14  -1  -4  124.79   14.50
  14  -1   4   94.59   17.80
 -14  -1  -4  120.99   14.20
 -14  -1  -4  126.39   14.20
  14   1   4   84.89   17.40
 -14   1  -4  120.29   12.40
 -14   1  -4  115.09   12.00
 -14   1  -4  103.69   12.70
 -15  -1  -4   17.60    7.10
 -15  -1  -4   15.40    7.10
  15  -1   4   -3.90    9.60
 -15  -1  -4   11.70    6.50
  15   1   4   -9.70    9.60
 -15   1  -4    7.30    6.30
 -15   1  -4   18.00    5.70
  18  -2  -4    7.30   11.60
  18   2  -4   16.10   13.20
  17  -2  -4   66.29   15.80
  17   2  -4   59.09   16.60
 -17   2   4   53.49   12.50
 -16  -2   4   58.49   13.10
  16  -2  -4   95.99   17.30
  16   2  -4   66.69   15.80
 -16   2   4   75.59   13.80
 -15  -2   4  141.39   18.80
  15  -2  -4  155.88   21.20
 -15   2   4  150.78   18.30
  14  -2  -4  271.07   26.70
 -14  -2   4  282.77   25.50
  14   2  -4  343.57   28.80
 -14   2   4  297.97   25.20
 -13  -2   4   12.70    9.60
  13  -2  -4   20.50   10.50
  13   2  -4    5.20   10.20
 -13   2   4    8.10    9.50
  12  -2  -4  381.56   30.40
 -12  -2   4  377.26   29.90
  12   2  -4  402.86   32.00
 -12   2   4  428.66   30.00
  11  -2  -4  194.98   20.20
 -11  -2   4  202.48   19.70
  11   2  -4  177.68   20.10
 -11   2   4  209.28   19.60
  10  -2  -4  123.19   15.40
 -10  -2   4  139.99   15.90
 -10   2   4  119.79   15.40
  10   2  -4  132.69   16.80
   9  -2  -4  662.53   44.70
  -9  -2   4  738.13   46.20
   9   2  -4  730.73   46.10
  -9   2   4  754.42   45.30
   8  -2  -4  175.48   17.20
  -8  -2   4  194.18   17.70
  -8   2   4  214.18   17.90
   8   2  -4  199.48   18.40
  -7  -2   4  368.16   23.80
   7  -2  -4  326.47   23.00
   7   2  -4  269.77   23.00
  -7   2   4  271.17   22.60
   6  -2  -4  686.73   40.10
  -6  -2   4  715.23   40.60
   6   2  -4  586.94   40.00
  -6   2   4  615.84   40.00
  -5  -2   4  446.96   27.80
   5  -2  -4  404.76   27.30
   5   2  -4  465.95   28.00
  -5   2   4  421.56   27.80
  -4  -2   4  407.16   27.60
   4  -2  -4  403.86   27.60
  -4   2   4  476.95   28.40
  -4   2   4  475.55   27.80
   4   2  -4  521.65   28.20
   3  -2  -4 1181.68   68.69
  -3  -2   4 1244.68   68.39
  -3   2   4 1207.68   68.79
  -3   2   4 1234.18   68.99
   3   2  -4 1260.07   68.19
  -2  -2   4  761.92   41.90
   2  -2  -4  752.32   42.80
   2  -2  -4  736.83   42.80
  -2   2   4  747.13   43.10
  -2   2   4  752.72   42.90
   2   2  -4  728.93   41.40
   1  -2  -4 2742.43  144.89
  -1   2   4 2528.55  144.29
   0  -2  -4  443.66   27.00
   0  -2  -4  482.25   27.70
   0  -2  -4  472.85   27.10
   0  -2   4  457.15   26.20
   0   2   4  449.95   27.90
   0   2   4  408.96   26.90
   0   2   4  453.15   27.30
  -1  -2  -4  929.41   52.29
   1  -2   4 1034.20   49.90
  -1  -2  -4  934.21   52.39
   1  -2   4  921.51   49.80
   1  -2   4  932.21   51.09
  -1  -2  -4 1021.40   52.29
   1   2   4  853.31   52.79
   1   2   4  839.02   51.99
   1   2   4  807.32   52.09
  -1   2  -4  888.11   50.89
   2  -2   4  819.72   42.20
   2  -2   4  783.52   42.90
  -2  -2  -4  843.62   44.60
  -2  -2  -4  807.92   44.40
  -2  -2  -4  787.12   44.10
  -2   2  -4  636.54   42.40
   2   2   4  652.93   44.70
   3  -2   4  168.08   12.10
  -3  -2  -4  156.18   13.50
   3  -2   4  167.28   11.80
  -3  -2  -4  184.58   14.20
  -3  -2  -4  151.48   13.60
   3   2   4  169.88   14.20
   3   2   4  156.18   15.50
  -3   2  -4  162.18   11.30
   4  -2   4 1746.73   94.39
  -4  -2  -4 1761.52   95.19
  -4  -2  -4 1789.62   95.19
  -4  -2  -4 1711.03   95.39
   4   2   4 1631.84   95.29
  -4   2  -4 1656.63   93.49
   4   2   4 1599.04   96.39
  -5  -2  -4  854.21   45.40
  -5  -2  -4  789.32   45.40
   5  -2   4  729.93   44.70
  -5  -2  -4  763.02   45.50
  -5   2  -4  775.22   43.60
   5   2   4  790.32   47.40
  -5   2  -4  672.03   41.60
  -6  -2  -4  207.78   15.90
   6  -2   4  201.68   15.90
  -6  -2  -4  210.38   16.10
  -6  -2  -4  234.18   16.00
  -6   2  -4  179.28   13.50
  -6   2  -4  179.98   12.20
  -6   2  -4  181.48   13.30
   7  -2   4  392.06   26.80
  -7  -2  -4  396.46   27.90
  -7  -2  -4  420.46   26.60
  -7  -2  -4  394.56   25.90
   7   2   4  373.06   28.80
  -7   2  -4  372.46   23.00
  -7   2  -4  383.16   23.00
  -7   2  -4  381.86   24.20
  -8  -2  -4    5.30    6.00
   8  -2   4    4.70    7.00
  -8  -2  -4    2.70    6.30
  -8  -2  -4    2.80    6.10
  -8   2  -4   20.50    4.60
  -8   2  -4   19.80    4.70
  -8   2  -4   27.10    5.80
   8   2   4   23.30    9.40
  -9  -2  -4  424.26   27.80
   9  -2   4  428.26   29.90
  -9  -2  -4  412.06   28.20
  -9  -2  -4  404.66   28.10
  -9   2  -4  396.16   24.80
  -9   2  -4  400.46   25.00
  -9   2  -4  390.76   25.90
   9   2   4  381.36   31.40
 -10  -2  -4  461.65   31.50
  10  -2   4  477.15   33.60
 -10  -2  -4  466.05   31.60
  10   2   4  441.56   35.20
 -10   2  -4  441.86   28.00
 -10   2  -4  455.65   29.30
 -10   2  -4  481.15   28.40
 -11  -2  -4    4.20    6.50
  11  -2   4    1.30    7.80
 -11  -2  -4    4.40    7.10
 -11  -2  -4    7.80    7.10
 -11   2  -4    5.90    5.30
 -11   2  -4    4.00    4.80
  11   2   4   -6.70    9.60
 -11   2  -4    3.00    4.60
 -12  -2  -4  246.98   23.00
 -12  -2  -4  284.67   22.90
  12  -2   4  249.58   25.90
 -12  -2  -4  286.27   23.20
 -12   2  -4  333.17   20.30
 -12   2  -4  344.67   21.90
 -12   2  -4  324.67   20.60
  12   2   4  289.47   28.40
 -13  -2  -4   23.90    8.40
 -13  -2  -4   16.60    7.80
 -13  -2  -4   18.30    7.80
  13  -2   4   21.80    9.90
 -13   2  -4   32.80    6.30
 -13   2  -4   31.00    7.20
 -13   2  -4   24.80    6.60
  14  -2   4   19.70   11.20
 -14  -2  -4   32.80    9.00
 -14  -2  -4   13.80    7.50
 -14  -2  -4   25.10    8.60
 -14   2  -4   32.70    6.70
 -14   2  -4   48.50    7.00
 -14   2  -4   26.20    6.80
  14   2   4    8.20   11.00
  15  -2   4   86.79   17.10
 -15  -2  -4  134.09   15.30
 -15  -2  -4  127.89   15.30
  15   2   4  111.79   19.90
 -15   2  -4  145.39   10.30
  18  -3  -4   56.59   15.60
  18   3  -4   45.40   15.20
  17  -3  -4   46.10   14.20
  17   3  -4   19.60   12.90
 -17   3   4   50.19   12.00
  16  -3  -4  152.28   20.70
 -16   3   4  123.59   24.00
  16   3  -4  142.19   22.90
 -15  -3   4  184.18   20.20
  15  -3  -4  202.58   23.70
  15   3  -4  184.98   29.90
 -15   3   4  185.28   19.80
  14  -3  -4   -2.30    9.00
 -14  -3   4   -2.20   13.60
 -14   3   4   -8.80    8.00
  14   3  -4    5.90   11.10
 -13  -3   4  213.28   21.50
  13  -3  -4  200.98   22.60
  13   3  -4  268.47   25.50
 -13   3   4  204.18   20.80
  12  -3  -4  106.39   15.90
 -12  -3   4  107.59   16.20
 -12   3   4   87.99   14.00
  12   3  -4   70.99   14.50
  11  -3  -4   93.09   14.10
 -11  -3   4   94.69   15.10
 -11   3   4   97.19   13.80
  11   3  -4   90.69   15.20
 -10  -3   4  545.35   35.40
  10  -3  -4  530.35   35.60
 -10   3   4  525.75   35.30
  10   3  -4  491.15   36.20
   9  -3  -4   20.70    8.10
  -9  -3   4   12.60    7.10
  -9   3   4   18.20    7.70
   9   3  -4   17.70    8.30
   8  -3  -4 1056.19   64.19
  -8  -3   4 1167.48   64.79
  -8   3   4 1099.09   64.39
   8   3  -4 1044.60   65.09
   7  -3  -4 1283.47   75.69
  -7  -3   4 1462.75   76.59
  -7   3   4 1300.97   75.89
   7   3  -4 1222.38   76.29
   6  -3  -4  136.89   15.20
  -6  -3   4  166.38   15.40
  -6   3   4  163.88   15.90
   6   3  -4  183.78   16.00
  -5  -3   4  521.85   34.70
   5  -3  -4  505.85   34.60
  -5   3   4  576.14   35.20
  -5   3   4  619.24   34.50
   5   3  -4  615.54   35.20
  -4  -3   4  671.53   39.50
   4  -3  -4  605.14   39.50
  -4   3   4  681.23   40.10
  -4   3   4  691.43   39.50
   4   3  -4  706.43   39.50
   3  -3  -4 1369.86   78.09
  -3  -3   4 1365.66   77.69
   3  -3  -4 1374.86   78.49
  -3   3   4 1507.55   78.49
   3   3  -4 1367.66   77.39
  -3   3   4 1420.16   78.69
  -2   3   4 3021.00  159.68
   2   3  -4 2798.32  157.28
   1  -3  -4  251.87   17.90
   1  -3  -4  264.67   17.70
   1  -3  -4  279.37   18.90
  -1   3   4  291.27   18.30
  -1   3   4  288.17   18.30
   0  -3  -4  545.05   33.30
   0  -3  -4  517.25   32.40
   0  -3  -4  580.94   32.80
  -1  -3  -4  626.44   34.50
  -1  -3  -4  591.74   34.30
  -1  -3  -4  558.94   34.70
   1  -3   4  528.55   32.20
   1   3   4  566.84   34.30
   1   3   4  592.64   34.40
   1   3   4  540.55   35.00
  -2  -3  -4   73.19   10.60
   2  -3   4   74.49    6.50
   2  -3   4   80.09    5.00
   2  -3   4   78.19    5.20
  -2  -3  -4   77.29    9.80
  -2  -3  -4   82.09   10.10
   2   3   4   67.69    9.90
   2   3   4   78.69    9.80
   2   3   4   78.09    9.80
   3  -3   4 1315.57   67.19
  -3  -3  -4 1228.18   69.69
  -3  -3  -4 1275.77   69.89
  -3  -3  -4 1290.47   69.69
   3  -3   4 1249.28   67.19
  -3   3  -4 1161.48   66.89
   3   3   4 1114.69   69.49
   3   3   4 1107.69   70.59
   4  -3   4  412.46   23.90
  -4  -3  -4  406.46   26.00
  -4  -3  -4  400.36   26.10
  -4  -3  -4  370.26   25.70
   4   3   4  432.46   26.50
   4   3   4  358.26   27.20
  -4   3  -4  369.46   22.70
   5  -3   4  380.96   23.70
  -5  -3  -4  358.76   25.00
  -5  -3  -4  392.06   25.20
  -5  -3  -4  385.26   25.30
  -5   3  -4  371.26   22.00
   5   3   4  351.96   26.90
  -6  -3  -4  707.03   43.70
  -6  -3  -4  657.03   41.50
  -6  -3  -4  702.53   41.30
   6  -3   4  705.43   40.70
   6   3   4  644.04   43.40
  -6   3  -4  648.34   38.50
  -7  -3  -4   51.09    8.80
   7  -3   4   37.00    7.70
  -7  -3  -4   38.50    8.30
  -7  -3  -4   29.10    7.80
   7   3   4   33.20    9.70
  -7   3  -4   41.70    5.60
  -8  -3  -4  504.35   34.40
  -8  -3  -4  489.85   33.70
  -8  -3  -4  507.25   34.40
   8   3   4  548.95   38.20
  -8   3  -4  517.75   29.10
  -8   3  -4  576.94   31.60
  -9  -3  -4  622.24   37.90
  -9  -3  -4  561.24   36.50
   9  -3   4  592.14   37.20
  -9  -3  -4  538.75   36.30
  -9   3  -4  539.65   31.20
  -9   3  -4  573.44   33.20
   9   3   4  529.55   39.70
  -9   3  -4  479.55   32.30
 -10  -3  -4   66.39   11.80
 -10  -3  -4   77.59   11.80
 -10  -3  -4   69.59   11.80
  10  -3   4   46.50   10.70
 -10   3  -4   63.79    7.00
 -10   3  -4   71.89    8.80
  10   3   4   72.49   14.70
 -10   3  -4   61.49    7.40
 -11  -3  -4  265.07   22.60
  11  -3   4  272.87   24.50
 -11  -3  -4  276.17   23.20
 -11  -3  -4  286.07   22.60
 -11   3  -4  304.27   17.60
  11   3   4  284.17   27.70
 -11   3  -4  295.37   19.70
 -11   3  -4  257.97   17.90
  12  -3   4   33.10   11.00
 -12  -3  -4   26.90    8.80
 -12  -3  -4   38.00   10.00
 -12  -3  -4   33.60    9.60
 -12   3  -4   45.90    6.20
  12   3   4   37.80   14.10
 -12   3  -4   42.60    7.00
 -13  -3  -4  145.79   16.60
 -13  -3  -4  140.79   16.70
 -13  -3  -4  130.79   16.10
  13  -3   4  141.89   19.40
 -13   3  -4  143.69    9.40
 -13   3  -4  141.69   12.70
  13   3   4  114.09   19.90
 -14  -3  -4   34.40    9.60
 -14  -3  -4   49.50    9.90
 -14  -3  -4   40.10   10.30
  14   3   4   18.10   12.10
 -17   4   4  164.08   18.00
  17   4  -4  122.09   21.30
  16  -4  -4  102.29   17.50
  16   4  -4   80.59   17.40
 -16   4   4  122.29   16.90
 -15  -4   4  149.19   20.00
  15  -4  -4  205.78   22.50
  15   4  -4  144.49   23.20
 -15   4   4  168.68   18.90
  14  -4  -4  251.87   25.00
 -14  -4   4  237.38   23.00
  14   4  -4  251.47   26.20
 -14   4   4  244.98   22.30
 -13  -4   4   63.19   13.00
  13  -4  -4  113.79   17.30
 -13   4   4   87.39   14.30
  13   4  -4   79.29   16.60
  12  -4  -4  271.77   24.50
 -12  -4   4  260.87   24.60
 -12   4   4  330.37   24.90
  12   4  -4  295.07   27.10
 -11  -4   4  221.08   21.50
  11  -4  -4  247.88   22.10
  11   4  -4  268.67   24.40
 -11   4   4  243.38   21.50
 -10  -4   4   21.70    8.50
  10  -4  -4   21.80    8.70
  10   4  -4   27.20    9.90
 -10   4   4   18.30    8.30
  -9  -4   4 1084.39   61.59
   9  -4  -4 1016.80   60.99
  -9   4   4 1035.90   60.99
   9   4  -4  944.71   62.09
  -8  -4   4  558.84   35.30
   8  -4  -4  514.55   34.80
   8   4  -4  544.55   36.20
  -8   4   4  542.35   35.10
   7  -4  -4  213.18   19.60
  -7  -4   4  252.77   20.70
  -7   4   4  284.57   19.00
   7   4  -4  287.37   21.70
  -7   4   4  261.07   20.50
   6  -4  -4  791.12   47.90
  -6  -4   4  856.51   48.40
   6   4  -4  810.32   48.70
  -6   4   4  758.02   46.80
  -6   4   4  792.42   48.30
  -5  -4   4  361.36   24.00
   5  -4  -4  311.87   23.40
  -5   4   4  333.37   24.10
   5   4  -4  366.46   24.00
  -5   4   4  351.26   22.80
   4  -4  -4 1014.10   60.59
  -4  -4   4 1053.69   60.19
   4   4  -4 1036.80   59.89
  -4   4   4 1060.09   60.89
  -4   4   4 1107.59   60.19
   3  -4  -4 1990.20  106.79
  -3  -4   4 1991.80  106.39
   3  -4  -4 1847.82  107.09
  -3   4   4 1972.20  106.89
   3   4  -4 1816.42  105.69
  -3   4   4 1946.41  107.39
   2  -4  -4  187.38   14.60
  -2  -4   4  178.28   12.70
   2  -4  -4  179.78   13.80
  -2   4   4  215.58   14.90
  -2   4   4  226.08   14.50
   1  -4  -4  843.52   49.30
   1  -4  -4  915.21   50.79
   1  -4  -4  803.02   49.50
  -1   4   4  853.91   49.80
  -1   4   4  881.11   49.70
   0  -4  -4  177.58   13.90
   0  -4  -4  154.78   12.50
   0  -4  -4  164.18   12.20
   0   4   4  118.29   12.00
   0   4   4  124.19   12.10
   1  -4   4  384.66   21.30
  -1  -4  -4  401.56   24.50
  -1  -4  -4  395.06   25.20
  -1  -4  -4  414.16   24.20
   1   4   4  291.37   23.40
   1   4   4  310.87   23.90
  -2  -4  -4 1274.37   66.49
  -2  -4  -4 1241.98   66.89
  -2  -4  -4 1188.48   66.19
   2  -4   4 1173.08   62.99
   2   4   4 1018.80   66.79
   2   4   4 1140.79   66.09
   2   4   4 1000.90   65.59
  -3  -4  -4  121.69   13.60
  -3  -4  -4  108.79   12.60
   3  -4   4  112.09    7.90
   3  -4   4  114.19    7.70
  -3  -4  -4  108.99   13.10
   3   4   4  139.59   13.60
   3   4   4  119.99   14.50
  -4  -4  -4  949.11   55.89
   4  -4   4  992.60   53.19
  -4  -4  -4  965.10   55.99
  -4  -4  -4  985.50   56.19
   4   4   4  892.91   57.29
   4   4   4  904.81   55.89
  -5  -4  -4  774.62   45.90
  -5  -4  -4  789.82   45.90
  -5  -4  -4  785.82   48.00
   5  -4   4  764.52   43.50
  -5   4  -4  720.03   41.70
   5   4   4  702.43   47.30
  -6  -4  -4   23.00    7.20
   6  -4   4   32.60    6.50
  -6  -4  -4   27.80    7.80
  -6  -4  -4   26.00    7.30
  -6   4  -4   42.80    4.40
   6   4   4   58.19   11.10
  -7  -4  -4  762.02   49.00
  -7  -4  -4  820.62   49.00
  -7  -4  -4  825.32   49.50
   7  -4   4  789.22   47.80
   7   4   4  795.72   51.89
  -7   4  -4  823.52   45.10
   8  -4   4  290.67   22.60
  -8  -4  -4  298.57   24.00
  -8  -4  -4  297.77   23.60
  -8  -4  -4  305.47   23.40
  -8   4  -4  327.47   19.20
   8   4   4  314.07   27.30
  -9  -4  -4  104.09   14.80
   9  -4   4  132.39   14.70
  -9  -4  -4  117.09   14.40
  -9  -4  -4  131.09   14.80
   9   4   4   83.99   15.60
  -9   4  -4   90.69    8.90
  10  -4   4  213.38   20.30
 -10  -4  -4  210.18   19.80
 -10  -4  -4  224.48   20.30
 -10  -4  -4  240.08   20.80
 -10   4  -4  222.88   15.50
  10   4   4  236.08   24.10
 -11  -4  -4   -2.50    7.40
 -11  -4  -4    4.90    7.80
 -11  -4  -4   -0.10    7.70
  11  -4   4    4.60    8.10
  11   4   4   -8.10    9.10
 -11   4  -4    9.60    4.20
 -12  -4  -4  271.67   23.50
 -12  -4  -4  317.27   24.50
 -12  -4  -4  251.87   23.00
  12  -4   4  271.17   24.70
  12   4   4  260.17   28.00
 -12   4  -4  292.17   19.00
 -13  -4  -4   96.19   15.00
 -13  -4  -4   73.79   18.40
 -13  -4  -4   79.69   12.60
  13  -4   4   71.99   13.50
  13   4   4  114.79   18.80
 -14  -4  -4   47.10   10.80
 -14  -4  -4   53.29   11.40
 -14   4  -4   67.89    8.20
  14   4   4   48.10   15.40
  17  -5  -4    0.70   10.40
 -17   5   4   30.30    9.10
  17   5  -4    4.20   11.90
  16  -5  -4  188.88   22.60
 -16   5   4  195.28   19.70
  16   5  -4  145.99   23.80
 -15  -5   4  159.18   28.10
 -15   5   4  180.88   19.20
  15   5  -4  164.18   23.50
 -14  -5   4    1.50    9.30
  14  -5  -4    4.50    9.30
  14   5  -4   -1.70   10.90
 -14   5   4    1.40    8.10
  13  -5  -4  442.66   33.30
 -13  -5   4  413.26   32.60
 -13   5   4  459.75   32.10
  13   5  -4  438.96   36.20
 -12  -5   4  235.28   23.00
  12  -5  -4  273.47   23.90
  12   5  -4  264.57   26.40
 -12   5   4  258.07   22.50
 -11  -5   4  191.08   20.00
  11  -5  -4  196.98   20.00
  11   5  -4  216.48   22.30
 -11   5   4  188.88   18.90
  10  -5  -4  447.36   29.40
 -10  -5   4  458.55   29.70
  10   5  -4  353.86   30.40
 -10   5   4  332.47   28.00
   9  -5  -4  127.69   14.60
  -9  -5   4  138.09   15.30
   9   5  -4  109.19   16.40
  -9   5   4  111.59   13.90
  -9   5   4  130.09   12.30
   8  -5  -4  536.85   34.60
  -8  -5   4  615.64   36.70
  -8   5   4  498.45   32.70
  -8   5   4  481.55   34.00
   8   5  -4  534.65   35.80
   7  -5  -4  815.92   49.60
  -7  -5   4  788.22   47.80
  -7   5   4  794.32   46.30
  -7   5   4  733.63   47.40
   7   5  -4  793.82   51.39
  -6  -5   4  116.19   13.10
   6  -5  -4   87.29   12.80
   6   5  -4  118.09   13.90
  -6   5   4  112.09   10.90
  -6   5   4   93.59   12.70
  -5  -5   4 2090.19  113.39
   5  -5  -4 1855.21  112.99
   5   5  -4 2050.49  113.19
  -5   5   4 2047.00  113.49
  -5   5   4 2075.29  112.49
   4  -5  -4  555.54   36.70
  -4  -5   4  594.84   36.30
   4  -5  -4  597.84   35.60
  -4   5   4  613.94   35.90
  -4   5   4  607.04   37.10
   4   5  -4  598.84   35.80
   3  -5  -4  442.86   29.10
  -3  -5   4  449.36   29.00
   3  -5  -4  445.66   30.20
   3   5  -4  482.55   28.30
  -3   5   4  527.15   30.00
  -3   5   4  526.65   30.80
   2  -5  -4  647.84   38.90
   2  -5  -4  632.84   38.20
  -2  -5   4  616.34   37.00
  -2   5   4  640.84   38.90
  -2   5   4  684.33   38.70
  -1  -5   4  202.08   12.20
   1  -5  -4  179.38   15.10
   1  -5  -4  186.78   14.50
   1  -5  -4  191.78   16.90
  -1   5   4  183.38   14.80
  -1   5   4  187.58   15.10
   0  -5  -4  861.21   52.59
   0  -5  -4  823.02   52.89
   0  -5  -4  897.41   54.09
   0   5   4  959.70   53.29
   0   5   4 1000.10   53.39
  -1  -5  -4  576.74   39.40
  -1  -5  -4  647.64   40.80
  -1  -5  -4  647.44   39.50
   1   5   4  678.73   39.80
   1   5   4  684.83   39.90
   1   5   4  656.23   41.10
  -2  -5  -4   43.80    8.60
  -2  -5  -4   37.80    8.00
   2  -5   4   40.70    4.10
  -2  -5  -4   65.49   10.50
   2   5   4   70.89   10.70
  -3  -5  -4 1667.93   94.69
  -3  -5  -4 1700.73   95.29
   3  -5   4 1588.04   90.69
  -3  -5  -4 1708.53   94.69
   3   5   4 1785.02   95.39
   3   5   4 1580.44   95.79
  -4  -5  -4  282.77   20.70
   4  -5   4  279.17   16.20
  -4  -5  -4  289.57   20.20
   4   5   4  228.18   19.40
   4   5   4  216.38   20.70
   5  -5   4   97.39    8.80
  -5  -5  -4   88.39   12.40
  -5  -5  -4  109.29   12.10
  -5  -5  -4   92.39   12.30
   6  -5   4  677.43   38.20
  -6  -5  -4  620.64   40.80
  -6  -5  -4  631.44   40.80
  -6  -5  -4  670.13   40.80
   6   5   4  605.74   42.80
  -7  -5  -4    5.30    7.30
   7  -5   4   12.10    5.70
  -7  -5  -4   11.00    7.40
  -7  -5  -4   11.20    7.30
   7   5   4    9.80    9.10
   8  -5   4  456.45   31.70
  -8  -5  -4  467.45   33.80
  -8  -5  -4  471.35   33.70
  -8  -5  -4  495.55   33.50
  -8   5  -4  523.95   27.90
   8   5   4  528.95   37.60
  -9  -5  -4  182.48   18.90
  -9  -5  -4  179.48   18.80
  -9  -5  -4  185.28   19.50
   9  -5   4  182.98   17.70
  -9   5  -4  212.08   12.60
   9   5   4  213.78   22.70
 -10  -5  -4   72.89   12.50
 -10  -5  -4   95.49   14.40
 -10  -5  -4   94.39   14.10
  10  -5   4   87.19   14.00
 -10   5  -4  107.89    8.10
  10   5   4  121.89   18.50
  11  -5   4  500.35   34.20
 -11  -5  -4  497.85   34.70
 -11  -5  -4  458.15   33.40
 -11  -5  -4  494.25   34.60
 -11   5  -4  476.35   28.10
  11   5   4  450.25   38.40
 -12  -5  -4   92.59   16.40
  12  -5   4  128.29   16.50
 -12  -5  -4  110.29   16.20
 -12  -5  -4   80.99   13.40
 -12   5  -4  106.59    8.70
  12   5   4  123.09   27.90
 -13  -5  -4   43.30   11.50
 -13  -5  -4   76.09   13.00
  13  -5   4   56.69   12.80
 -13  -5  -4   57.39   11.50
  13   5   4   40.80   14.10
 -13   5  -4   66.49    6.70
 -14  -5  -4   34.60   11.20
 -14  -5  -4   78.79   17.70
  14  -5   4   47.80   17.60
  14   5   4   45.90   14.60
  17  -6  -4  179.58   23.50
  17   6  -4  161.68   25.50
 -17   6   4  191.38   17.80
  16  -6  -4   85.79   16.20
 -16   6   4  128.39   15.70
  16   6  -4   65.89   17.20
 -16   6   4   89.19   12.90
  15  -6  -4    6.00   14.50
 -15   6   4    7.20    8.50
 -15   6   4    8.20    6.60
  15   6  -4    7.30   11.70
  14  -6  -4  218.58   23.40
 -14  -6   4  176.08   21.20
 -14   6   4  258.47   19.10
  14   6  -4  212.28   25.90
 -14   6   4  228.18   21.30
  13  -6  -4   13.70    9.80
 -13  -6   4   -6.60   10.80
 -13   6   4    5.90    6.00
  13   6  -4    8.00   11.60
 -13   6   4    8.10    8.30
  12  -6  -4  644.04   41.50
 -12  -6   4  564.44   40.70
 -12   6   4  631.94   38.00
 -12   6   4  570.64   39.70
  12   6  -4  581.14   43.80
 -11  -6   4  359.56   28.00
  11  -6  -4  338.17   27.50
 -11   6   4  338.07   26.60
  11   6  -4  338.57   30.40
 -11   6   4  380.86   24.90
 -10  -6   4  129.99   15.50
  10  -6  -4  114.29   15.20
  10   6  -4  105.69   16.30
 -10   6   4   96.89   14.50
  -9  -6   4  549.45   34.80
   9  -6  -4  539.75   34.20
  -9   6   4  499.65   31.60
  -9   6   4  451.95   33.00
   9   6  -4  463.05   35.00
  -8  -6   4  130.59   14.50
   8  -6  -4  115.29   13.20
  -8   6   4   93.09   12.80
  -8   6   4  108.99   10.90
   8   6  -4   90.69   13.90
  -7  -6   4  199.88   19.00
   7  -6  -4  205.28   18.90
  -7   6   4  264.97   19.70
   7   6  -4  289.27   21.40
  -7   6   4  253.77   17.60
   6  -6  -4 1085.29   65.59
  -6  -6   4 1113.29   63.99
   6   6  -4 1037.30   63.59
  -6   6   4 1097.29   63.69
  -6   6   4 1105.19   62.39
  -5  -6   4   64.19    9.30
   5  -6  -4   50.69    9.20
  -5   6   4   43.00    9.10
  -5   6   4   41.70    7.60
   5   6  -4   31.50    7.80
   4  -6  -4 1510.25   90.59
  -4  -6   4 1539.35   90.09
   4  -6  -4 1638.94   89.79
  -4   6   4 1704.93   90.99
   4   6  -4 1534.35   89.49
  -4   6   4 1677.23   89.99
   3  -6  -4  322.57   21.80
  -3  -6   4  327.67   22.10
   3  -6  -4  300.57   23.20
   3   6  -4  320.97   20.80
  -3   6   4  337.97   23.20
  -3   6   4  363.76   22.70
  -2  -6   4  382.06   23.60
   2  -6  -4  400.76   24.60
   2  -6  -4  382.86   25.60
  -2   6   4  340.37   25.00
  -2   6   4  363.76   24.70
  -1  -6   4 1261.87   69.49
   1  -6  -4 1316.57   73.49
   1  -6  -4 1219.28   71.99
   1  -6  -4 1230.38   71.39
  -1   6   4 1238.78   71.89
  -1   6   4 1248.88   71.59
   0  -6  -4  671.73   42.20
   0  -6  -4  704.13   43.40
   0  -6  -4  676.53   41.60
   0   6   4  691.03   42.00
   0   6   4  699.93   42.00
  -1  -6  -4  349.17   24.10
  -1  -6  -4  393.16   24.20
  -1  -6  -4  371.26   25.80
   1   6   4  305.77   23.50
   1   6   4  296.27   23.60
  -2  -6  -4  198.78   16.40
   2  -6   4  186.08   11.10
  -2  -6  -4  178.58   16.40
  -2  -6  -4  190.88   18.10
   2   6   4  173.98   17.90
   2   6   4  213.18   23.40
  -3  -6  -4   44.80    8.50
  -3  -6  -4   59.49   10.60
   3  -6   4   44.50    4.40
  -3  -6  -4   41.20    8.60
   3   6   4   59.09    9.40
   3   6   4   59.49   10.90
   4  -6   4  523.45   30.40
  -4  -6  -4  554.14   35.40
  -4  -6  -4  562.84   35.00
  -4  -6  -4  530.15   34.40
   4   6   4  488.35   35.60
  -5  -6  -4  198.78   18.50
   5  -6   4  252.97   14.90
  -5  -6  -4  225.18   18.50
  -5  -6  -4  219.48   18.90
   5   6   4  168.68   19.20
  -6  -6  -4   15.10    7.40
  -6  -6  -4   24.40    8.50
   6  -6   4   28.30    5.40
  -6  -6  -4   19.50    8.00
   6   6   4   40.50   11.20
  -7  -6  -4 1083.59   64.09
  -7  -6  -4 1057.19   63.99
   7  -6   4 1037.00   60.99
  -7  -6  -4 1074.39   63.89
   7   6   4 1054.29   66.59
   8  -6   4  245.88   19.60
  -8  -6  -4  256.77   22.30
  -8  -6  -4  269.17   22.70
  -8  -6  -4  271.47   23.10
   8   6   4  267.87   25.80
  -9  -6  -4  469.75   33.70
   9  -6   4  482.35   31.60
  -9  -6  -4  453.15   33.00
  -9  -6  -4  510.15   34.50
   9   6   4  437.86   36.40
 -10  -6  -4  161.48   18.30
 -10  -6  -4  171.38   18.60
 -10  -6  -4  183.58   19.50
  10  -6   4  165.98   17.00
  10   6   4  189.88   23.40
 -11  -6  -4   11.60    8.60
 -11  -6  -4    9.20    8.40
  11  -6   4   19.30    8.80
 -11  -6  -4   13.70    9.50
  11   6   4   26.50   12.20
 -12  -6  -4  272.77   24.30
  12  -6   4  265.17   23.40
 -12  -6  -4  263.67   23.70
 -12  -6  -4  250.17   23.50
  12   6   4  272.47   28.90
 -13  -6  -4   44.30   12.70
 -13  -6  -4   49.90   11.50
  13  -6   4   44.20   11.50
 -13  -6  -4   71.99   15.20
  13   6   4   50.49   15.10
  14  -6   4   69.99   19.50
 -14  -6  -4   50.89   13.60
 -14  -6  -4   76.29   13.70
  14   6   4   40.90   14.70
  17  -7  -4    4.40   11.30
 -17   7   4   37.40    8.60
  17   7  -4   20.00   14.30
  16  -7  -4  240.28   24.90
  16   7  -4  180.28   25.10
 -16   7   4  225.58   20.30
 -16   7   4  192.68   17.50
  15  -7  -4  252.97   25.10
  15   7  -4  199.38   26.70
 -15   7   4  244.48   22.20
 -15   7   4  247.48   19.60
 -14  -7   4  -13.00    9.10
  14  -7  -4    2.40    9.60
 -14   7   4   11.00    8.80
 -14   7   4   -1.80    5.50
  13  -7  -4  417.56   31.90
 -13  -7   4  409.26   32.10
 -13   7   4  437.46   28.20
 -13   7   4  394.46   30.30
  13   7  -4  412.86   35.50
 -12  -7   4  273.77   24.40
  12  -7  -4  247.78   23.30
 -12   7   4  291.27   20.60
  12   7  -4  251.17   27.10
 -12   7   4  259.97   22.80
 -11  -7   4  124.89   16.80
  11  -7  -4  127.39   16.40
 -11   7   4   98.59   15.00
  11   7  -4   89.49   16.70
 -11   7   4  124.89   12.60
 -10  -7   4  548.25   38.30
  10  -7  -4  499.05   37.20
 -10   7   4  591.34   37.30
  10   7  -4  599.34   40.40
  -9  -7   4   31.50    9.60
   9  -7  -4   27.30    8.70
  -9   7   4   37.40    6.90
   9   7  -4   34.70   10.50
  -9   7   4   32.80    9.10
  -8  -7   4  508.85   33.00
   8  -7  -4  481.85   32.20
  -8   7   4  468.95   29.90
   8   7  -4  449.95   32.90
  -8   7   4  464.95   31.60
  -7  -7   4  891.51   56.39
   7  -7  -4  862.91   51.69
  -7   7   4  835.12   49.70
   7   7  -4  828.12   52.19
  -7   7   4  841.52   51.29
   6  -7  -4   70.99   11.40
  -6  -7   4   79.39   11.70
  -6   7   4   69.99    9.00
  -6   7   4   89.59   11.50
   6   7  -4   80.09   11.80
   5  -7  -4  774.02   55.59
  -5  -7   4  821.42   49.50
   5  -7  -4  818.92   48.00
  -5   7   4  811.82   49.40
  -5   7   4  862.11   48.40
   5   7  -4  825.62   49.00
   4  -7  -4  146.79   12.30
  -4  -7   4  136.19   13.70
   4  -7  -4  119.29   14.30
  -4   7   4  137.99   13.80
   4   7  -4  143.99   12.90
  -4   7   4  159.48   13.20
   3  -7  -4  595.84   38.00
  -3  -7   4  620.44   37.00
   3  -7  -4  641.24   36.90
  -3   7   4  582.04   37.00
  -3   7   4  584.44   37.70
  -2  -7   4  545.65   33.70
   2  -7  -4  497.55   33.90
  -2   7   4  638.04   35.90
   1  -7  -4   48.70   10.40
   1  -7  -4   37.50    8.70
  -1  -7   4   44.30    6.20
   1  -7  -4   40.80    7.90
  -1   7   4   48.90    8.80
  -1   7   4   49.60    9.10
   0  -7  -4  947.21   57.69
   0  -7  -4  870.11   56.19
   0  -7  -4  898.81   55.69
   0   7   4 1012.50   56.49
   0   7   4 1037.20   56.69
  -1  -7  -4  838.52   50.49
  -1  -7  -4  802.62   55.89
  -1  -7  -4  795.82   51.69
   1   7   4  854.61   52.89
   1   7   4  905.01   50.89
  -2  -7  -4   59.29   10.90
  -2  -7  -4   50.09    9.20
  -2  -7  -4   48.40    8.90
   2   7   4   22.10    8.70
   2   7   4   33.10    8.40
  -3  -7  -4 1485.05   89.29
  -3  -7  -4 1583.24   89.39
  -3  -7  -4 1596.14   90.49
   3  -7   4 1534.85   85.09
   3   7   4 1488.25   90.59
   3   7   4 1661.13   89.69
  -4  -7  -4  689.63   43.00
  -4  -7  -4  717.83   42.90
   4  -7   4  676.03   38.50
   4   7   4  629.64   43.70
  -5  -7  -4  216.48   20.40
  -5  -7  -4  235.88   21.00
   5  -7   4  237.58   15.90
  -5  -7  -4  229.48   19.80
   5   7   4  301.27   23.10
  -6  -7  -4  306.67   23.80
  -6  -7  -4  289.07   23.00
  -6  -7  -4  290.37   23.50
   6   7   4  247.28   25.00
  -7  -7  -4   13.50    8.00
  -7  -7  -4   10.60    8.70
  -7  -7  -4   22.40    9.00
   7  -7   4   15.10    5.60
   7   7   4   22.70   10.40
   8  -7   4  422.36   28.00
  -8  -7  -4  446.76   31.60
  -8  -7  -4  424.06   31.20
  -8  -7  -4  421.06   31.10
   8   7   4  409.96   34.10
  -9  -7  -4  261.47   23.40
  -9  -7  -4  263.37   23.40
   9  -7   4  273.77   20.90
  -9  -7  -4  278.07   23.90
   9   7   4  238.08   26.30
 -10  -7  -4   60.89   12.40
 -10  -7  -4   47.50   11.60
  10  -7   4   53.89   10.30
 -10  -7  -4   57.39   12.60
  10   7   4   38.80   13.50
 -11  -7  -4  339.37   28.60
 -11  -7  -4  366.46   28.90
  11  -7   4  366.76   27.30
 -11  -7  -4  385.26   29.70
  12  -7   4   73.89   12.90
 -12  -7  -4   70.59   13.10
 -12  -7  -4   62.69   13.40
 -12  -7  -4  100.69   15.40
  12   7   4   90.79   18.60
 -13  -7  -4  113.79   17.50
  13  -7   4  111.29   16.90
  13   7   4  143.09   22.70
  14  -7   4   42.60   16.60
 -14  -7  -4   90.89   15.00
  14   7   4   72.19   17.90
  17  -8  -4   69.99   15.00
  17   8  -4   41.50   15.10
  16  -8  -4  118.39   18.60
  16   8  -4   89.59   19.70
 -16   8   4  172.88   17.10
 -16   8   4  131.09   13.80
  15  -8  -4  103.99   17.10
  15   8  -4   74.39   17.40
 -15   8   4   73.29   11.10
 -15   8   4  109.09   15.40
  14  -8  -4  259.27   24.50
  14   8  -4  220.68   26.80
 -14   8   4  218.48   21.00
 -14   8   4  220.98   18.10
  13  -8  -4   54.19   12.90
 -13  -8   4   30.30   11.40
 -13   8   4   44.70   10.20
  13   8  -4   52.59   14.90
 -13   8   4   55.59    9.10
  12  -8  -4  336.87   28.30
 -12  -8   4  326.87   37.10
 -12   8   4  373.86   27.30
  12   8  -4  349.87   31.60
 -12   8   4  362.96   24.40
  11  -8  -4  597.54   40.90
 -11  -8   4  596.94   41.50
  11   8  -4  614.74   43.40
 -11   8   4  637.84   37.80
 -11   8   4  586.64   39.70
  10  -8  -4   10.00    8.30
 -10  -8   4    0.40    8.30
 -10   8   4    7.00    7.90
  10   8  -4   15.30   10.40
  -9  -8   4  548.95   36.80
   9  -8  -4  546.35   36.00
   9   8  -4  507.55   37.40
  -9   8   4  517.95   33.00
   8  -8  -4  139.69   14.90
  -8  -8   4  134.49   15.40
   8   8  -4  105.09   15.40
  -8   8   4   94.49   10.70
  -8   8   4   86.59   13.20
   7  -8  -4  523.85   34.30
  -7  -8   4  487.95   34.10
  -7   8   4  534.15   33.70
   7   8  -4  497.15   34.50
  -7   8   4  526.95   32.10
   6  -8  -4  543.95   37.80
  -6  -8   4  557.54   38.10
  -6   8   4  620.34   37.90
  -6   8   4  638.34   36.60
   6   8  -4  616.14   38.20
   5  -8  -4   23.70    5.80
  -5  -8   4   34.30    8.10
   5  -8  -4   38.90    8.80
   5   8  -4   19.80    6.60
  -5   8   4   33.20    6.60
  -5   8   4   42.00    8.40
  -4  -8   4  464.85   31.70
   4  -8  -4  548.05   31.20
   4  -8  -4  501.45   32.60
  -4   8   4  497.55   31.20
   4   8  -4  451.95   30.50
  -4   8   4  495.55   32.00
  -3  -8   4  302.67   20.60
   3  -8  -4  313.27   20.20
  -3   8   4  244.68   19.60
  -3   8   4  262.37   20.70
   2  -8  -4   63.89    9.10
  -2  -8   4   58.39    9.10
  -2   8   4   70.19   10.40
  -2   8   4   71.69   10.10
   1  -8  -4 1437.76   84.49
  -1  -8   4 1466.25   81.09
   1  -8  -4 1305.37   81.99
   1  -8  -4 1334.27   84.69
  -1   8   4 1598.34   85.09
  -1   8   4 1534.65   83.09
   0  -8  -4  119.19   13.10
   0  -8  -4  114.49   14.30
   0  -8  -4  143.29   15.80
   0   8   4  160.78   14.20
   0   8   4  153.68   14.40
  -1  -8  -4  435.46   30.40
  -1  -8  -4  442.06   29.80
  -1  -8  -4  390.66   30.80
   1   8   4  526.05   30.50
  -2  -8  -4  680.93   41.60
   2  -8   4  622.54   37.10
  -2  -8  -4  626.34   43.10
   2  -8   4  656.53   36.90
  -2  -8  -4  614.24   41.60
   2   8   4  701.63   43.20
   2   8   4  748.33   42.00
  -3  -8  -4   12.50    6.40
  -3  -8  -4    9.50    7.60
  -3  -8  -4   10.50    6.90
   3  -8   4   12.50    3.00
   3   8   4   13.70    7.10
   3   8   4   13.70    8.00
  -4  -8  -4  404.16   29.00
  -4  -8  -4  401.86   27.80
  -4  -8  -4  382.86   28.10
   4  -8   4  397.26   23.40
   4   8   4  360.86   29.30
   5  -8   4  673.13   37.30
  -5  -8  -4  643.34   41.80
  -5  -8  -4  662.23   42.40
  -5  -8  -4  628.54   41.20
   5   8   4  566.94   42.60
  -6  -8  -4   21.00    8.90
   6  -8   4   20.30    5.30
  -6  -8  -4   30.90    9.30
  -6  -8  -4   12.80    8.90
   6   8   4   33.80   11.10
  -7  -8  -4  771.42   48.70
  -7  -8  -4  731.53   48.10
   7  -8   4  776.52   44.30
  -7  -8  -4  763.32   48.30
   7   8   4  675.63   49.80
  -8  -8  -4  138.89   16.90
   8  -8   4  159.08   14.00
  -8  -8  -4  131.79   18.20
  -8  -8  -4  158.58   18.50
   8   8   4  124.99   19.20
  -9  -8  -4  168.58   19.50
  -9  -8  -4  157.98   18.80
   9  -8   4  168.98   15.70
  -9  -8  -4  159.28   18.20
   9   8   4  174.28   22.10
  10  -8   4  205.88   18.80
 -10  -8  -4  199.08   21.50
 -10  -8  -4  229.88   22.50
 -10  -8  -4  216.98   23.60
  10   8   4  253.67   26.90
  11  -8   4    2.00    7.10
 -11  -8  -4   11.90    8.80
 -11  -8  -4   -0.90    9.50
 -11  -8  -4    1.10    9.10
  11   8   4    0.40   10.80
 -12  -8  -4  204.78   21.30
 -12  -8  -4  121.69   19.70
  12  -8   4  159.28   18.10
  12   8   4  189.68   24.50
  13  -8   4   28.60    9.80
 -13  -8  -4   47.10   12.10
  13   8   4   33.90   14.10
  16  -9  -4   58.49   14.60
  16   9  -4   43.60   15.90
 -16   9   4   83.59   10.40
 -16   9   4  118.89   14.60
  15  -9  -4  198.18   22.70
 -15   9   4  181.88   15.70
 -15   9   4  204.28   19.10
  15   9  -4  165.78   25.20
  14  -9  -4    7.70   14.80
 -14   9   4   11.80    8.10
 -14   9   4    5.10    5.50
  14   9  -4    4.50   11.50
 -13  -9   4  170.28   22.40
  13   9  -4  149.19   22.90
 -13   9   4  154.28   17.70
 -13   9   4  161.88   14.20
  12  -9  -4   98.99   14.90
 -12  -9   4   74.79   14.10
 -12   9   4   70.59   11.70
 -12   9   4   77.39   10.30
  12   9  -4   93.19   16.90
  11  -9  -4  116.09   16.20
 -11  -9   4  115.99   17.90
 -11   9   4  115.59   11.90
 -11   9   4  104.49   15.00
  11   9  -4  124.69   19.70
  10  -9  -4  562.94   38.70
 -10  -9   4  564.94   39.50
 -10   9   4  566.84   37.50
 -10   9   4  603.04   40.20
  10   9  -4  540.55   40.10
  -9  -9   4  161.58   18.40
   9  -9  -4  169.38   17.70
  -9   9   4  175.88   14.60
  -9   9   4  169.78   20.50
   9   9  -4  138.19   18.40
   8  -9  -4  919.11   52.29
  -8  -9   4  960.00   53.49
  -8   9   4  767.22   50.79
  -8   9   4  772.02   49.10
   8   9  -4  778.92   52.49
  -7  -9   4  315.37   24.30
   7  -9  -4  277.97   22.90
  -7   9   4  283.17   22.30
  -7   9   4  311.77   20.80
   7   9  -4  286.97   23.60
   6  -9  -4  155.58   15.80
  -6  -9   4  130.09   15.00
   6   9  -4  127.69   17.30
  -6   9   4  160.28   15.00
  -6   9   4  166.08   13.50
   5  -9  -4  713.43   49.20
  -5  -9   4  790.42   49.70
   5  -9  -4  803.32   47.90
  -5   9   4  854.81   49.40
  -5   9   4  868.91   48.40
   5   9  -4  837.02   48.80
   4  -9  -4  239.18   17.30
   4  -9  -4  215.48   19.00
  -4  -9   4  242.18   19.00
  -4   9   4  233.38   18.60
   4   9  -4  229.68   17.30
  -4   9   4  237.38   17.80
   3  -9  -4  107.59   10.60
  -3  -9   4  113.79   12.00
   3  -9  -4  101.19   12.70
  -3   9   4   70.29   11.60
  -3   9   4   83.99   11.60
   2  -9  -4 1185.58   70.49
  -2  -9   4 1148.59   68.89
   2  -9  -4 1211.18   69.39
  -2   9   4 1201.28   69.89
  -2   9   4 1256.27   69.99
   1  -9  -4   99.39   11.50
  -1  -9   4   83.79   10.00
   1  -9  -4   81.19   12.30
   1  -9  -4   96.89   14.30
  -1   9   4  103.79   12.10
  -1   9   4  114.39   12.10
   0  -9  -4  855.71   52.09
   0  -9  -4  760.82   52.29
   0   9   4  964.70   52.89
   0   9   4  890.91   52.29
  -1  -9  -4  589.34   39.20
  -1  -9  -4  543.65   38.40
  -1  -9  -4  558.44   39.60
   1   9   4  710.43   39.00
  -2  -9  -4   71.09   11.30
  -2  -9  -4   77.79   11.10
  -2  -9  -4   61.09   12.10
   2  -9   4   57.59    6.50
   2  -9   4   67.59    5.90
   2   9   4   97.29   11.60
  -3  -9  -4  403.36   31.00
  -3  -9  -4  451.55   30.10
   3  -9   4  398.76   25.30
  -3  -9  -4  377.56   29.60
   3   9   4  504.25   30.50
   3   9   4  453.65   31.80
  -4  -9  -4  317.27   26.10
   4  -9   4  364.16   21.90
  -4  -9  -4  409.76   27.00
  -4  -9  -4  369.76   28.20
   4   9   4  305.27   27.50
  -5  -9  -4  468.55   34.00
  -5  -9  -4  450.65   33.00
   5  -9   4  447.46   28.20
  -5  -9  -4  449.36   32.60
   5   9   4  524.95   35.50
  -6  -9  -4  329.87   27.50
   6  -9   4  349.17   22.40
  -6  -9  -4  359.56   28.00
  -6  -9  -4  322.97   26.30
   6   9   4  344.07   28.80
  -7  -9  -4   -5.60    7.70
   7  -9   4   -0.10    4.80
  -7  -9  -4    1.30    7.80
  -7  -9  -4  -11.10    7.60
   7   9   4  -14.60    7.80
  -8  -9  -4  288.97   24.70
   8  -9   4  288.07   20.50
  -8  -9  -4  276.77   25.20
  -8  -9  -4  285.87   25.40
   8   9   4  251.17   26.90
   9  -9   4  231.88   18.50
  -9  -9  -4  206.38   22.20
  -9  -9  -4  239.78   23.10
   9   9   4  202.58   24.90
  10  -9   4   25.00    8.20
 -10  -9  -4    6.70    9.60
 -10  -9  -4   21.80    9.80
 -10  -9  -4   13.70   10.10
  11  -9   4  360.96   26.30
 -11  -9  -4  323.57   35.50
 -11  -9  -4  344.47   28.90
  11   9   4  321.57   32.20
  12  -9   4   12.60    8.70
 -12  -9  -4   21.60   10.10
  12   9   4   10.80   12.00
 -13  -9  -4  128.19   18.80
  13  -9   4   99.99   15.30
  13   9   4  127.69   22.10
  16 -10  -4   45.70   13.40
 -16  10   4   57.49    8.70
  16  10  -4   25.20   13.60
  15 -10  -4   50.49   13.90
  15  10  -4   30.20   14.00
 -15  10   4   91.19   13.30
 -15  10   4   71.79    9.50
  14 -10  -4  275.07   27.50
 -14  10   4  237.28   18.40
  14  10  -4  220.58   27.00
 -14  10   4  271.07   21.90
  13 -10  -4    7.40    9.30
 -13  10   4   14.30    5.80
 -13  10   4   23.50    8.70
 -12 -10   4   61.29   13.70
  12 -10  -4   78.89   13.30
 -12  10   4   57.19   10.90
 -12  10   4   71.69    9.80
  12  10  -4   59.59   14.60
 -11 -10   4  274.17   25.60
  11 -10  -4  267.17   23.90
 -11  10   4  281.67   19.70
 -11  10   4  271.57   22.50
  11  10  -4  256.77   26.60
 -10 -10   4   34.50   11.50
  10 -10  -4   29.30    9.90
  10  10  -4   22.50   10.80
 -10  10   4   34.50    7.40
 -10  10   4   28.70    8.60
  -9 -10   4  843.92   50.09
   9 -10  -4  760.22   48.50
   9  10  -4  713.73   49.40
  -9  10   4  706.13   47.00
   8 -10  -4  151.78   17.00
  -8 -10   4  147.39   18.40
  -8  10   4  185.58   21.60
   8  10  -4  156.08   18.20
   7 -10  -4  428.16   28.60
  -7 -10   4  462.25   30.30
  -7  10   4  349.57   27.00
  -7  10   4  358.46   27.60
   7  10  -4  346.17   28.00
   6 -10  -4  585.64   42.80
   6 -10  -4  655.83   40.90
  -6 -10   4  643.74   43.60
  -6  10   4  698.63   42.70
  -6  10   4  781.12   44.30
   6  10  -4  736.73   43.40
  -5 -10   4  140.49   21.90
   5 -10  -4  144.69   13.30
   5 -10  -4  125.69   15.70
  -5  10   4  168.78   20.60
   5  10  -4  177.08   15.30
  -5  10   4  166.78   15.50
  -4 -10   4  399.36   29.30
   4 -10  -4  421.76   29.90
   4 -10  -4  483.75   28.30
  -4  10   4  390.46   28.70
  -4  10   4  442.76   28.40
   3 -10  -4  430.76   31.20
   3 -10  -4  469.95   29.90
  -3 -10   4  435.26   30.40
  -3  10   4  472.95   30.20
  -3  10   4  482.65   30.90
   2 -10  -4   20.30    6.60
   2 -10  -4   17.20    7.40
  -2 -10   4    8.40    5.60
  -2  10   4   13.30    6.60
  -2  10   4   11.90    6.40
   1 -10  -4  859.61   58.29
   1 -10  -4  985.60   57.89
   1 -10  -4  976.00   60.19
  -1 -10   4  917.51   56.59
  -1  10   4 1018.10   58.09
  -1  10   4 1089.59   61.49
   0 -10  -4  147.59   22.40
   0 -10  -4  142.59   17.40
   0 -10   4  159.08   13.20
   0 -10  -4  144.99   16.00
   0  10   4  181.48   15.80
  -1 -10  -4  717.03   48.00
  -1 -10  -4  789.62   47.90
   1 -10   4  729.83   44.00
  -1 -10  -4  709.93   49.20
   1  10   4  910.01   48.50
  -2 -10  -4 1182.58   70.89
  -2 -10  -4 1175.38   68.89
  -2 -10  -4 1084.79   68.99
   2 -10   4 1104.09   64.09
   2 -10   4 1100.59   64.89
   2  10   4 1333.27   69.59
  -3 -10  -4  108.69   16.40
   3 -10   4  104.69    9.40
  -3 -10  -4  113.79   14.20
  -3 -10  -4   91.79   14.60
   4 -10   4  331.47   21.60
  -4 -10  -4  364.96   28.50
  -4 -10  -4  356.86   27.10
  -4 -10  -4  367.86   26.70
   4  10   4  296.47   27.00
  -5 -10  -4  248.28   21.90
  -5 -10  -4  284.07   24.00
  -5 -10  -4  279.47   24.70
   5 -10   4  260.97   17.80
   5  10   4  219.78   23.70
  -6 -10  -4  274.97   24.70
   6 -10   4  283.87   19.60
  -6 -10  -4  309.07   24.70
  -6 -10  -4  291.97   25.90
   6  10   4  256.57   26.10
  -7 -10  -4  267.17   24.40
   7 -10   4  290.07   19.40
  -7 -10  -4  240.38   24.40
  -7 -10  -4  253.97   23.20
   7  10   4  253.87   26.30
   8 -10   4   28.00   10.30
  -8 -10  -4    8.60    9.90
  -8 -10  -4   27.70   11.60
  -8 -10  -4    6.20    9.10
   8  10   4    5.20   10.30
   9 -10   4  154.88   15.00
  -9 -10  -4  144.89   18.80
  -9 -10  -4  168.38   19.30
  -9 -10  -4  148.59   19.60
   9  10   4  140.69   22.40
 -10 -10  -4  163.58   21.00
  10 -10   4  228.38   18.40
 -10 -10  -4  153.38   29.50
 -10 -10  -4  251.57   24.90
  10  10   4  183.58   24.90
  11 -10   4   20.40    8.20
 -11 -10  -4    8.50    9.50
  11  10   4    9.90   12.10
  12 -10   4  167.78   18.30
 -12 -10  -4  193.58   22.20
  12  10   4  157.48   23.90
 -13 -10  -4   55.79   13.10
  13 -10   4   56.59   11.80
  13  10   4   63.89   16.60
  15 -11  -4   77.69   15.90
 -15  11   4  110.59   14.20
  15  11  -4   54.39   16.00
 -15  11   4   79.49    9.80
  14 -11  -4   -8.00    8.90
 -14  11   4   18.70    8.30
  14  11  -4    2.50   10.90
 -14  11   4    4.50    4.90
  13 -11  -4  185.38   21.80
  13  11  -4  191.88   24.30
 -13  11   4  168.28   14.80
 -13  11   4  187.28   18.00
  12 -11  -4   57.99   12.50
 -12  11   4   62.29    9.30
  12  11  -4   44.00   13.50
 -12  11   4   66.59   11.50
  11 -11  -4   91.79   14.90
 -11 -11   4   88.09   15.90
  11  11  -4   82.99   16.20
 -11  11   4  101.49   11.00
 -11  11   4   95.79   14.30
  10 -11  -4  292.37   23.90
  10  11  -4  266.87   25.80
 -10  11   4  264.37   22.10
 -10  11   4  257.27   19.40
  -9 -11   4   52.49   12.60
   9 -11  -4   59.89   12.30
  -9  11   4   69.99   11.80
   9  11  -4   61.19   12.90
  -9  11   4   52.69    8.60
   8 -11  -4  168.58   17.90
  -8 -11   4  195.38   20.00
   8  11  -4  130.59   18.00
  -8  11   4  150.68   14.20
  -8  11   4  144.19   16.30
  -7 -11   4  104.79   16.90
   7 -11  -4   90.79   14.80
  -7  11   4  113.09   20.60
  -7  11   4  147.89   13.30
   7  11  -4  152.78   16.60
   6 -11  -4   92.39   14.10
  -6 -11   4   70.99   12.30
   6 -11  -4   88.99   10.20
  -6  11   4   71.99   10.80
  -6  11   4   89.39   18.40
   6  11  -4   86.59   13.20
   5 -11  -4  767.42   46.90
   5 -11  -4  721.93   49.00
  -5 -11   4  720.03   49.20
  -5  11   4  837.62   47.70
  -5  11   4  886.21   51.79
   4 -11  -4  260.47   22.40
   4 -11  -4  290.37   20.30
  -4  11   4  264.67   24.00
  -4  11   4  275.27   20.60
   3 -11  -4   81.59   10.70
   3 -11  -4   82.89   12.20
  -3 -11   4   77.19   11.50
  -2 -11   4  971.90   61.39
   2 -11  -4 1097.79   64.69
   2 -11  -4 1133.79   64.49
   2 -11  -4  956.30   62.39
  -2  11   4 1064.89   62.09
  -2  11   4 1025.70   61.59
  -1 -11   4  142.09   14.80
   1 -11  -4  181.78   16.30
   1 -11  -4  196.28   19.90
   1 -11  -4  165.88   17.50
  -1  11   4  181.28   16.20
   0 -11   4  618.94   38.50
   0 -11  -4  587.04   42.20
   0 -11  -4  569.34   40.70
   0 -11   4  609.94   37.50
   0 -11  -4  665.33   40.40
   0  11   4  702.53   40.70
   1 -11   4  346.47   22.30
  -1 -11  -4  324.07   26.60
   1 -11   4  337.67   22.70
  -1 -11  -4  369.76   26.30
  -1 -11  -4  350.06   28.30
   1  11   4  398.66   26.80
  -2 -11  -4  228.68   22.20
   2 -11   4  208.68   14.10
  -2 -11  -4  199.18   19.90
  -2 -11  -4  226.08   19.60
   2 -11   4  203.78   15.40
   2  11   4  252.47   19.90
  -3 -11  -4  254.97   22.40
  -3 -11  -4  275.07   24.70
  -3 -11  -4  252.87   21.60
   3 -11   4  257.67   17.70
  -4 -11  -4   14.40    8.30
   4 -11   4   26.00    5.60
  -4 -11  -4   13.80    8.70
  -4 -11  -4   18.90   10.30
   4  11   4   10.80    9.90
  -5 -11  -4  385.86   30.80
   5 -11   4  353.96   24.30
  -5 -11  -4  396.66   29.90
  -5 -11  -4  402.26   29.50
   5  11   4  375.86   31.30
  -6 -11  -4  215.38   23.00
  -6 -11  -4  209.68   22.20
  -6 -11  -4  212.78   21.10
   6 -11   4  225.08   16.60
   6  11   4  214.68   23.70
  -7 -11  -4   -4.50    8.30
   7 -11   4   -2.20    4.60
  -7 -11  -4   14.60    9.20
  -7 -11  -4    0.70    9.50
   7  11   4    0.50    9.40
  -8 -11  -4  227.98   23.50
  -8 -11  -4  204.98   23.40
   8 -11   4  230.88   18.00
  -8 -11  -4  203.88   21.40
   8  11   4  241.48   25.20
   9 -11   4   46.70    8.50
  -9 -11  -4   16.70   10.90
  -9 -11  -4   33.40   10.80
  -9 -11  -4   53.99   19.20
   9  11   4   15.50   11.20
  10 -11   4   21.90    7.60
 -10 -11  -4   22.90   11.10
  10  11   4   50.39   14.40
 -11 -11  -4  165.48   20.60
  11 -11   4  130.69   15.30
  11  11   4   83.69   18.70
  12 -11   4   -0.90    7.30
 -12 -11  -4   11.90    9.90
  12  11   4   -0.30   11.30
  15 -12  -4   -0.40    9.80
 -15  12   4   10.50    4.90
  15  12  -4    2.40   11.70
  14 -12  -4  189.68   22.00
 -14  12   4  169.78   14.50
 -14  12   4  197.88   18.40
  13 -12  -4   85.09   16.50
 -13  12   4   97.09   10.70
 -13  12   4  116.49   14.30
  13  12  -4   73.29   16.20
  12 -12  -4   36.40   11.10
 -12  12   4   30.50    7.10
  12  12  -4   21.70   12.20
 -12  12   4   31.90    9.50
  11 -12  -4  172.78   19.80
 -11 -12   4  149.39   21.10
 -11  12   4  169.18   17.40
 -11  12   4  176.38   14.80
  11  12  -4  188.58   22.40
  10 -12  -4   15.60    9.00
 -10 -12   4    5.00    9.90
  10  12  -4   12.30   10.30
 -10  12   4   17.60    6.00
 -10  12   4   13.20    8.10
  -9 -12   4  115.79   17.10
   9 -12  -4  126.49   16.60
  -9  12   4  106.39   14.40
  -9  12   4  105.59   11.90
   9  12  -4   80.09   14.10
  -8 -12   4  182.48   20.80
   8 -12  -4  184.68   19.10
  -8  12   4  190.88   18.30
  -8  12   4  211.58   16.70
   8  12  -4  196.98   20.40
   7 -12  -4  153.58   17.90
  -7 -12   4  163.18   19.40
  -7  12   4  166.88   14.60
  -7  12   4  141.29   16.00
   7  12  -4  116.39   16.70
   6 -12  -4  825.22   55.39
  -6 -12   4  917.01   56.89
   6 -12  -4  887.81   52.89
  -6  12   4  944.11   53.69
  -6  12   4  905.81   54.49
   6  12  -4  880.81   54.69
   5 -12  -4  137.19   12.90
  -5 -12   4  127.89   16.80
   5 -12  -4  107.79   15.00
  -5  12   4  106.39   14.10
  -5  12   4  122.79   13.40
  -4 -12   4  539.15   37.40
   4 -12  -4  524.35   37.40
   4 -12  -4  531.95   37.30
  -4  12   4  574.34   35.70
  -4  12   4  577.44   36.30
   3 -12  -4  459.35   33.40
   3 -12  -4  517.45   32.00
  -3  12   4  488.85   32.20
  -3  12   4  456.95   32.40
   2 -12  -4    0.40    7.90
  -2 -12   4    6.80    6.50
   2 -12  -4    6.80    6.20
  -2 -12   4    5.90    6.60
   2 -12  -4   12.80    8.20
  -2  12   4    2.70    6.40
   1 -12  -4  355.16   28.90
   1 -12  -4  408.36   30.90
   1 -12  -4  403.66   27.60
  -1 -12   4  386.96   26.00
  -1 -12   4  373.86   27.00
  -1  12   4  376.86   27.60
   0 -12   4  232.58   17.50
   0 -12   4  219.08   18.60
   0 -12  -4  221.08   21.40
   0 -12  -4  277.97   24.10
   0 -12  -4  244.38   20.20
   0  12   4  237.28   20.10
   1 -12   4  447.56   28.90
  -1 -12  -4  472.55   32.10
   1 -12   4  451.45   28.20
  -1 -12  -4  455.15   34.90
  -1 -12  -4  426.36   32.50
   1  12   4  491.95   32.50
  -2 -12  -4  788.72   52.29
   2 -12   4  754.82   46.20
   2 -12   4  802.32   44.90
  -2 -12  -4  875.41   50.59
  -2 -12  -4  716.63   50.09
   3 -12   4    9.50    2.40
  -3 -12  -4   16.20   10.30
   3 -12   4    0.60    4.20
  -3 -12  -4   13.50    8.00
  -3 -12  -4   -1.30    7.60
  -4 -12  -4  231.98   22.70
  -4 -12  -4  225.58   23.40
   4 -12   4  242.88   17.20
  -4 -12  -4  228.08   21.80
  -5 -12  -4   71.59   13.10
   5 -12   4   87.69   10.00
  -5 -12  -4   94.39   16.00
  -5 -12  -4   63.59   13.70
   5  12   4   81.29   15.50
   6 -12   4  176.18   14.80
  -6 -12  -4  187.68   20.50
  -6 -12  -4  170.88   25.00
  -6 -12  -4  191.28   19.80
   6  12   4  161.18   21.60
  -7 -12  -4  337.57   28.00
  -7 -12  -4  324.67   29.20
   7 -12   4  363.76   24.50
  -7 -12  -4  331.87   29.90
   7  12   4  352.56   31.20
  -8 -12  -4   30.10   11.00
  -8 -12  -4   23.70   12.60
   8 -12   4   29.70    6.90
  -8 -12  -4   13.30   10.60
  -9 -12  -4  158.78   19.80
   9 -12   4  136.49   14.50
   9  12   4  145.79   22.30
  10 -12   4  163.88   16.10
 -10 -12  -4  172.38   20.60
  10  12   4  137.39   22.40
 -11 -12  -4   10.70    9.70
  11 -12   4    6.20    7.10
  11  12   4   -0.60   10.90
  12 -12   4   48.10   10.70
 -12 -12  -4   42.00   13.20
  12  12   4   26.00   13.20
  14 -13  -4   -1.20    9.20
  14  13  -4    9.40   10.90
 -14  13   4   20.90    7.40
 -14  13   4    8.80    5.80
  13 -13  -4  134.69   18.80
  13  13  -4   73.09   16.00
 -13  13   4  121.09   12.90
 -13  13   4  125.79   14.50
  12 -13  -4   81.29   16.80
 -12  13   4   69.49    9.70
  12  13  -4   48.40   14.60
 -12  13   4   86.39   13.00
  11 -13  -4   52.29   11.90
 -11  13   4   36.80    7.70
  11  13  -4   25.40   12.00
 -11  13   4   40.80    9.60
 -10 -13   4  192.48   22.90
  10 -13  -4  235.98   21.90
  10  13  -4  186.18   21.60
 -10  13   4  216.48   16.80
 -10  13   4  202.18   18.90
   9 -13  -4   72.99   13.00
  -9 -13   4   81.09   15.50
   9  13  -4   82.99   14.10
  -9  13   4   73.99   10.70
  -9  13   4   85.29   13.50
  -8 -13   4  142.99   19.90
   8 -13  -4  141.49   18.30
  -8  13   4  185.78   15.50
  -8  13   4  187.28   17.40
   8  13  -4  157.38   18.90
  -7 -13   4  302.57   25.40
   7 -13  -4  288.37   23.80
  -7  13   4  256.87   20.20
  -7  13   4  237.78   21.20
   7  13  -4  230.88   22.30
  -6 -13   4   61.19   13.00
   6 -13  -4   67.69   16.40
   6 -13  -4   58.99   11.70
  -6  13   4   55.29   10.30
  -6  13   4   53.69    9.60
  -5 -13   4  598.44   39.80
   5 -13  -4  614.14   36.20
   5 -13  -4  522.75   38.30
  -5  13   4  539.15   36.10
  -5  13   4  535.05   36.80
  -4 -13   4  124.69   16.00
  -4 -13   4  113.89   16.50
   4 -13  -4  124.19   13.50
   4 -13  -4  102.59   16.00
  -4  13   4  146.99   15.60
  -4  13   4  154.38   15.10
  -3 -13   4  542.45   35.40
   3 -13  -4  559.24   34.50
  -3 -13   4  475.95   35.70
   3 -13  -4  487.05   36.00
  -3  13   4  536.55   34.70
   2 -13  -4  342.17   28.50
  -2 -13   4  386.86   26.70
   2 -13  -4  369.76   26.60
   2 -13  -4  341.67   29.50
  -2 -13   4  354.76   28.50
  -2  13   4  411.36   27.60
   1 -13  -4   51.99   12.90
   1 -13  -4   58.89   10.50
  -1 -13   4   69.39   10.70
  -1 -13   4   72.99   11.30
   1 -13  -4   73.59   13.00
  -1  13   4   66.79   11.50
   0 -13  -4  510.95   34.60
   0 -13  -4  486.45   35.90
   0 -13   4  487.25   32.60
   0 -13   4  508.85   32.20
   0 -13   4  499.15   33.70
   0 -13  -4  515.25   38.10
   0  13   4  562.14   35.30
   1 -13   4  293.47   20.60
  -1 -13  -4  275.57   25.50
  -1 -13  -4  336.97   25.10
   1 -13   4  327.67   22.90
  -1 -13  -4  311.97   28.20
   1 -13   4  295.57   21.70
  -2 -13  -4  175.08   18.60
  -2 -13  -4  215.68   23.10
  -2 -13  -4  169.68   19.50
   2 -13   4  204.08   13.80
   2 -13   4  193.68   15.70
  -3 -13  -4  232.68   23.60
   3 -13   4  275.47   19.50
   3 -13   4  268.87   16.10
  -3 -13  -4  259.67   23.10
  -3 -13  -4  297.07   26.70
  -4 -13  -4   45.80   13.10
   4 -13   4   31.70    6.70
  -4 -13  -4   17.60   10.20
  -4 -13  -4   35.30   10.10
  -5 -13  -4  422.86   46.30
  -5 -13  -4  449.06   34.70
  -5 -13  -4  513.45   38.90
   5 -13   4  458.55   29.60
   6 -13   4  295.37   21.10
  -6 -13  -4  307.67   25.90
  -6 -13  -4  299.17   27.20
  -6 -13  -4  267.27   27.50
   6  13   4  294.67   28.00
  -7 -13  -4   37.60   18.70
  -7 -13  -4   39.60   12.90
   7 -13   4   72.59   10.20
  -7 -13  -4   59.59   12.40
   7  13   4   58.89   24.30
  -8 -13  -4  315.47   27.50
   8 -13   4  267.67   20.80
   8  13   4  275.37   28.40
   9 -13   4  121.99   13.40
  -9 -13  -4  126.19   19.30
   9  13   4   90.19   17.50
  10 -13   4   41.80    8.90
 -10 -13  -4   47.90   13.30
  10  13   4   44.10   14.20
 -11 -13  -4   42.30   13.30
  11 -13   4   59.79   11.00
  11  13   4   60.39   16.40
  13 -14  -4   48.30   12.20
 -13  14   4   32.80    8.10
  13  14  -4    4.10   10.10
  12 -14  -4   91.69   15.40
 -12  14   4   95.89   12.90
  12  14  -4   61.49   14.90
 -12  14   4   66.19   10.00
  11 -14  -4  232.08   22.10
 -11  14   4  190.08   17.90
  11  14  -4  191.58   22.50
 -11  14   4  185.78   15.90
  10 -14  -4   39.60   10.70
 -10  14   4   20.90    8.10
  10  14  -4   10.70    9.40
 -10  14   4   14.70    6.20
   9 -14  -4  180.48   19.30
  -9 -14   4  124.69   19.30
  -9 -14   4  173.78   21.80
  -9  14   4  150.18   14.70
  -9  14   4  183.78   16.90
   9  14  -4  140.69   19.00
  -8 -14   4  189.08   22.60
   8 -14  -4  188.38   20.50
  -8  14   4  217.58   17.50
  -8  14   4  213.48   18.90
   8  14  -4  206.38   20.90
  -7 -14   4  130.89   18.30
   7 -14  -4  106.29   16.30
  -7 -14   4  115.29   17.20
  -7  14   4  128.69   13.60
  -7  14   4  101.29   14.30
  -6 -14   4  481.35   35.60
  -6 -14   4  536.15   37.10
   6 -14  -4  530.55   31.90
   6 -14  -4  483.35   34.80
  -6  14   4  442.46   32.50
  -6  14   4  433.36   31.80
   5 -14  -4  131.19   13.40
  -5 -14   4  118.99   16.40
  -5 -14   4  133.59   18.20
   5 -14  -4  118.89   16.80
  -5  14   4  112.79   14.90
  -5  14   4  121.09   14.40
  -4 -14   4  183.68   20.00
   4 -14  -4  169.48   19.00
   4 -14  -4  176.88   16.20
  -4 -14   4  169.28   18.40
  -4  14   4  169.68   17.00
  -3 -14   4  502.65   34.20
   3 -14  -4  496.05   33.00
   3 -14  -4  508.25   37.20
   3 -14  -4  478.75   35.30
  -3 -14   4  437.06   34.70
  -3  14   4  536.05   34.00
   2 -14  -4    3.00    9.20
   2 -14  -4    2.40    6.80
  -2 -14   4   -0.40    6.70
  -2 -14   4    4.50    7.50
   2 -14  -4    4.50    8.50
  -2  14   4    7.10    7.60
   1 -14  -4  664.03   46.20
  -1 -14   4  732.33   44.00
   1 -14  -4  724.73   45.00
  -1 -14   4  748.13   43.70
   1 -14  -4  675.73   48.10
  -1 -14   4  644.54   44.60
  -1  14   4  682.13   44.70
   0 -14   4  119.79   12.70
   0 -14   4  140.89   17.30
   0 -14  -4  118.99   15.20
   0 -14  -4  101.79   16.80
   0 -14  -4  121.59   19.40
   0 -14   4  109.89   16.00
  -1 -14  -4  335.97   27.00
   1 -14   4  328.57   27.20
  -1 -14  -4  333.87   28.40
   1 -14   4  389.56   23.60
   1 -14   4  333.87   26.10
  -1 -14  -4  368.06   30.70
  -2 -14  -4  484.75   36.60
   2 -14   4  436.46   27.10
  -2 -14  -4  399.86   33.20
   2 -14   4  446.06   29.30
  -2 -14  -4  474.05   33.00
  -3 -14  -4   15.60    9.40
   3 -14   4   13.60    5.90
  -3 -14  -4   15.20    9.20
   3 -14   4   12.10    3.20
  -4 -14  -4  310.17   28.50
   4 -14   4  291.37   21.10
  -4 -14  -4  272.07   26.30
  -5 -14  -4   78.89   15.00
   5 -14   4   85.29   15.50
  -5 -14  -4   86.59   14.20
  -5 -14  -4   66.39   15.00
  -6 -14  -4  126.69   17.20
   6 -14   4  124.39   13.00
  -6 -14  -4  135.99   22.90
  -7 -14  -4  332.67   29.30
   7 -14   4  328.87   23.10
   7  14   4  306.47   30.10
   8 -14   4    4.40    5.60
  -8 -14  -4    2.70    9.60
   8  14   4   11.60   11.10
   9 -14   4  127.79   13.90
  -9 -14  -4  131.59   19.80
   9  14   4  120.09   20.70
 -10 -14  -4   65.39   14.50
  10 -14   4   87.79   12.60
  10  14   4   76.39   17.60
  13 -15  -4   62.09   12.90
  13  15  -4   54.49   13.50
  12 -15  -4   65.19   12.80
 -12  15   4   48.60   11.50
 -12  15   4   31.40    7.50
  12  15  -4   52.99   13.70
  11 -15  -4   44.80   12.30
 -11  15   4   25.50    7.60
  11  15  -4   20.10   17.70
 -11  15   4   16.80    6.60
  10 -15  -4  242.88   23.10
 -10  15   4  208.58   18.30
  10  15  -4  166.78   21.00
 -10  15   4  183.98   16.40
   9 -15  -4   68.19   13.20
  -9 -15   4   58.09   17.00
  -9  15   4   61.39   10.40
  -9  15   4   72.19   10.20
   9  15  -4   80.39   14.30
  -8 -15   4  143.89   21.00
   8 -15  -4  164.68   20.10
  -8 -15   4  150.48   21.30
  -8  15   4  224.28   17.30
  -8  15   4  209.08   17.80
  -7 -15   4  242.28   35.80
  -7 -15   4  233.08   25.00
   7 -15  -4  231.78   22.50
  -7  15   4  250.57   19.70
  -7  15   4  238.78   20.50
  -6 -15   4   29.50   11.30
   6 -15  -4   18.60    6.30
   6 -15  -4   28.90   10.50
  -6 -15   4   14.70    9.90
  -6  15   4   28.70    8.50
  -5 -15   4  528.85   38.90
  -5 -15   4  514.55   37.70
   5 -15  -4  546.15   34.60
   5 -15  -4  524.75   37.80
  -5  15   4  525.55   35.10
   4 -15  -4  202.18   21.60
  -4 -15   4  225.58   21.70
   4 -15  -4  223.38   18.90
  -4 -15   4  230.68   23.30
  -4  15   4  250.87   20.20
   3 -15  -4   77.59   14.30
   3 -15  -4  112.89   13.30
  -3 -15   4  114.79   16.40
   3 -15  -4  109.79   17.10
  -3 -15   4  107.69   15.00
  -2 -15   4  529.85   35.30
   2 -15  -4  501.75   37.30
   2 -15  -4  566.74   35.80
   2 -15  -4  526.95   39.40
  -2 -15   4  497.95   36.80
  -2 -15   4  541.45   35.90
  -2  15   4  489.55   35.30
   1 -15  -4  102.39   13.80
  -1 -15   4   61.89   10.90
   1 -15  -4   78.69   14.20
  -1 -15   4   78.09   13.00
  -1 -15   4   89.59   13.80
   1 -15  -4   87.99   16.00
   0 -15   4  588.04   38.90
   0 -15   4  587.14   37.90
   0 -15  -4  634.44   47.30
   0 -15   4  593.34   40.20
   0 -15  -4  666.63   41.20
   0 -15  -4  579.34   42.20
   1 -15   4  446.56   29.80
  -1 -15  -4  395.16   46.30
   1 -15   4  456.75   28.10
   1 -15   4  429.06   30.60
  -1 -15  -4  429.06   35.40
  -1 -15  -4  419.96   33.20
   2 -15   4   45.90    8.50
  -2 -15  -4   38.80   10.30
   2 -15   4   38.90    6.00
  -2 -15  -4   29.40   10.60
  -2 -15  -4   27.40   12.00
   3 -15   4  368.56   23.10
   3 -15   4  402.36   27.00
  -3 -15  -4  384.76   31.60
  -3 -15  -4  418.96   41.10
  -3 -15  -4  414.06   34.10
   4 -15   4   65.49   10.30
  -4 -15  -4   62.89   12.40
  -4 -15  -4   40.30   11.90
  -4 -15  -4   56.89   15.30
  -5 -15  -4  164.98   23.40
   5 -15   4  186.58   16.00
  -5 -15  -4  184.18   20.20
  -6 -15  -4  188.48   21.90
   6 -15   4  176.48   15.80
   7 -15   4   28.60    7.10
  -7 -15  -4   14.00   10.30
   8 -15   4  109.49   13.00
  -8 -15  -4  118.09   18.50
   8  15   4  120.59   19.60
   9 -15   4   38.70    8.40
  -9 -15  -4   25.30   11.30
   9  15   4   24.10   12.00
 -10 -15  -4   20.10   11.20
  10 -15   4   11.00    6.40
  10  15   4   16.20   11.40
  12 -16  -4   59.99   13.30
  12  16  -4   63.89   14.60
 -12  16   4   66.59   11.70
  11 -16  -4  115.69   17.10
  11  16  -4  103.19   16.60
 -11  16   4   94.29   11.70
  10 -16  -4   22.40   10.50
  10  16  -4   32.10   10.40
 -10  16   4   18.50    7.00
   9 -16  -4  151.08   25.70
  -9  16   4  111.19   13.20
   8 -16  -4  213.58   21.10
  -8 -16   4  155.78   21.70
  -8  16   4  188.58   17.00
   7 -16  -4   33.70   10.80
  -7 -16   4    1.50    9.60
  -7 -16   4   14.90   10.80
  -7  16   4   16.20    7.60
  -6 -16   4  192.48   25.00
   6 -16  -4  244.78   18.60
  -6 -16   4  205.88   23.60
   6 -16  -4  261.47   23.60
  -6  16   4  210.58   19.30
   5 -16  -4   13.30    6.20
   5 -16  -4   13.50    9.70
  -5 -16   4    6.50    9.90
  -5 -16   4   -1.60    8.60
  -5  16   4    2.80    7.00
   4 -16  -4  188.18   17.30
  -4 -16   4  199.58   22.20
   4 -16  -4  183.18   21.10
   4 -16  -4  212.98   21.40
  -4 -16   4  178.38   19.70
  -4  16   4  189.58   18.60
  -3 -16   4  480.75   34.20
  -3 -16   4  501.05   34.90
   3 -16  -4  463.35   35.70
  -3 -16   4  526.85   36.70
   3 -16  -4  493.15   33.20
   3 -16  -4  468.95   37.30
  -3  16   4  449.46   33.30
  -2 -16   4  109.79   14.20
  -2 -16   4   98.79   15.20
   2 -16  -4   83.89   15.30
  -2 -16   4  105.09   14.90
   2 -16  -4   94.79   13.20
   2 -16  -4   94.89   16.90
   1 -16  -4  620.14   45.90
   1 -16  -4  626.24   44.80
   1 -16  -4  654.73   42.60
  -1 -16   4  640.34   42.10
  -1 -16   4  661.13   43.80
  -1 -16   4  664.43   41.30
   0 -16  -4   44.50   14.10
   0 -16  -4   30.70   11.00
   0 -16   4   35.90    8.80
   0 -16  -4   44.40   10.50
   0 -16   4   35.90    9.00
   0 -16   4   50.49   11.00
   1 -16   4  196.08   15.60
  -1 -16  -4  168.08   22.80
   1 -16   4  205.78   19.00
  -1 -16  -4  182.08   19.10
   1 -16   4  192.48   17.70
  -1 -16  -4  194.68   22.20
   2 -16   4  250.97   20.80
  -2 -16  -4  248.98   27.20
  -2 -16  -4  249.97   23.50
  -2 -16  -4  271.67   26.30
   2 -16   4  273.07   18.20
   2 -16   4  295.67   22.60
   3 -16   4    3.10    2.90
  -3 -16  -4    0.90    7.80
   3 -16   4    5.30    5.80
   4 -16   4  243.28   19.60
  -4 -16  -4  258.07   25.70
  -4 -16  -4  243.28   25.40
   5 -16   4  171.68   15.90
  -5 -16  -4  171.48   20.90
  -6 -16  -4   97.89   17.10
   6 -16   4  106.99   12.50
  -7 -16  -4  129.19   19.70
   7 -16   4  163.48   15.10
   8 -16   4   34.80    7.90
  -8 -16  -4   49.50   13.50
   9 -16   4   28.10    7.80
  -9 -16  -4   20.90   11.90
  11 -17  -4   52.89   12.80
  11  17  -4   65.99   13.60
  10 -17  -4  105.39   16.40
 -10  17   4   73.99   11.50
   9 -17  -4   21.50   10.00
  -9  17   4    4.40    6.60
   8 -17  -4  148.09   19.70
  -8  17   4  128.59   14.90
  -7 -17   4  156.58   21.30
   7 -17  -4  231.88   29.10
  -7  17   4  200.08   18.20
  -6 -17   4   -4.00    9.80
  -6 -17   4   -9.80    8.20
   6 -17  -4    9.40    5.40
   6 -17  -4    6.90    9.50
  -6  17   4    1.70    7.50
  -5 -17   4  502.15   41.80
   5 -17  -4  562.94   36.00
  -5 -17   4  564.54   40.20
   5 -17  -4  572.74   40.30
  -5 -17   4  531.75   40.70
   4 -17  -4  385.86   29.90
   4 -17  -4  311.97   24.50
  -4 -17   4  355.56   28.60
  -4 -17   4  293.37   26.90
   4 -17  -4  325.97   29.20
   3 -17  -4   61.49   14.00
  -3 -17   4   54.19   13.20
  -3 -17   4   48.00   11.80
   3 -17  -4   64.39   14.10
   3 -17  -4   63.79   10.70
  -3 -17   4   76.79   13.20
   2 -17  -4  223.78   23.10
  -2 -17   4  193.48   19.20
   2 -17  -4  213.28   19.50
  -2 -17   4  227.68   22.50
  -2 -17   4  198.28   20.20
   2 -17  -4  207.78   23.90
   1 -17  -4   23.80    8.40
   1 -17  -4   11.80   10.30
  -1 -17   4   11.10    7.60
  -1 -17   4    5.50    6.40
  -1 -17   4   12.60    8.20
   1 -17  -4    5.70    9.30
   0 -17  -4  310.97   28.50
   0 -17   4  302.97   24.00
   0 -17   4  291.47   25.60
   0 -17   4  305.07   22.40
   1 -17   4  182.48   14.90
   1 -17   4  201.88   19.10
   1 -17   4  171.78   17.50
  -1 -17  -4  160.18   18.70
  -2 -17  -4  119.39   15.80
  -2 -17  -4  117.19   18.20
   2 -17   4  133.19   15.30
   2 -17   4  100.09   13.70
   2 -17   4  112.49   10.60
   3 -17   4  321.27   24.20
   3 -17   4  293.87   18.90
   3 -17   4  301.87   23.30
  -3 -17  -4  322.67   28.50
   4 -17   4  104.69   13.10
  -4 -17  -4  105.39   17.10
  -5 -17  -4  144.19   20.70
   5 -17   4  141.69   14.70
  -6 -17  -4   75.39   15.50
   6 -17   4  111.09   12.70
   7 -17   4   72.99   11.50
  -7 -17  -4   65.79   15.20
   8 -17   4  222.78   18.50
  -8 -17  -4  205.08   24.70
  10 -18  -4   26.90   10.20
   9 -18  -4   75.49   14.00
   8 -18  -4  113.69   17.60
   7 -18  -4   28.70   11.00
  -7 -18   4    8.40   10.40
   6 -18  -4  251.77   19.40
  -6 -18   4  219.18   23.80
   6 -18  -4  243.48   24.30
  -5 -18   4    7.40    9.50
   5 -18  -4   34.20   12.10
  -5 -18   4    4.50    9.00
   5 -18  -4   16.50    6.30
   4 -18  -4  477.65   37.30
   4 -18  -4  441.66   30.80
  -4 -18   4  420.86   35.00
  -4 -18   4  423.06   34.00
  -4 -18   4  444.76   34.20
  -3 -18   4  189.08   20.10
  -3 -18   4  174.18   21.60
   3 -18  -4  176.98   24.40
   3 -18  -4  168.08   17.10
  -3 -18   4  172.48   18.80
  -2 -18   4   41.60   10.70
   2 -18  -4   31.70   11.70
  -2 -18   4   35.90    9.70
   2 -18  -4   39.00   10.80
  -1 -18   4  259.47   21.30
   1 -18  -4  261.07   26.20
  -1 -18   4  253.37   24.20
  -1 -18   4  253.47   22.70
   1 -18  -4  276.37   22.50
   0 -18   4  103.69   12.70
   0 -18   4  121.59   15.20
   0 -18  -4  129.89   16.00
   0 -18  -4  113.39   18.00
   0 -18   4  109.69   16.30
  -1 -18  -4   60.59   11.60
   1 -18   4   60.29   11.70
  -1 -18  -4   60.49   14.10
   1 -18   4   70.69   11.70
   2 -18   4  196.88   18.40
  -2 -18  -4  172.88   22.40
   2 -18   4  192.28   14.60
   2 -18   4  211.98   19.40
   3 -18   4   50.99   10.10
  -3 -18  -4   42.00   12.70
   3 -18   4   41.60    5.70
   3 -18   4   43.50    9.20
  -4 -18  -4  179.68   21.80
   4 -18   4  177.48   16.90
  -5 -18  -4   65.99   15.00
   5 -18   4   62.59   10.20
   6 -18   4   33.00    8.10
  -6 -18  -4   29.20   12.00
  -8 -19   4  127.89   20.50
   8 -19  -4  124.49   18.20
  -7 -19   4  207.98   24.50
   7 -19  -4  211.68   22.70
   6 -19  -4   12.50    5.90
  -6 -19   4   13.60   10.30
   6 -19  -4   20.10   10.20
  -5 -19   4  220.28   24.70
  -5 -19   4  281.67   28.60
   5 -19  -4  289.07   21.60
   5 -19  -4  301.47   26.60
   4 -19  -4   67.29   14.10
  -4 -19   4   52.69   11.90
  -4 -19   4   80.69   15.00
   4 -19  -4   92.49   11.80
   3 -19  -4   94.69   13.20
  -3 -19   4   77.89   14.50
   3 -19  -4   74.79   14.50
  -3 -19   4   70.69   12.80
  -3 -19   4   68.49   18.00
  -2 -19   4   24.90   10.30
   2 -19  -4   41.30   12.90
   2 -19  -4   47.70    9.90
  -2 -19   4   38.70    8.90
  -2 -19   4   36.50   10.20
   1 -19  -4   42.90    9.80
  -1 -19   4   32.70    8.00
   1 -19  -4   24.30   10.80
  -1 -19   4   29.30    9.30
  -1 -19   4   17.50    9.60
   0 -19   4  150.78   17.50
   0 -19   4  155.48   14.70
   0 -19  -4  154.08   20.90
   0 -19   4  147.19   18.30
   1 -19   4  264.97   19.10
  -1 -19  -4  261.07   26.60
   1 -19   4  239.98   21.70
  -2 -19  -4   32.10   12.30
   2 -19   4   28.50    5.50
   2 -19   4   29.60    8.60
   3 -19   4  265.97   21.00
  -3 -19  -4  243.18   26.00
   3 -19   4  219.08   15.30
  -4 -19  -4   26.20   11.90
   4 -19   4   23.00    7.70
   5 -19   4   21.30    7.30
  -5 -19  -4   21.10   11.20
   6 -20  -4  169.38   20.50
  -6 -20   4  173.48   22.30
   6 -20  -4  163.08   15.30
   5 -20  -4    2.00    8.20
  -5 -20   4   10.10    9.90
  -4 -20   4  201.98   22.60
   4 -20  -4  218.28   22.90
   4 -20  -4  201.38   17.50
  -4 -20   4  161.28   20.40
   3 -20  -4  128.49   14.30
   3 -20  -4  118.99   18.60
  -3 -20   4  104.79   15.10
  -2 -20   4    8.40    8.00
   2 -20  -4   21.00    7.90
  -2 -20   4    7.10    6.80
   2 -20  -4    5.70    8.90
   1 -20  -4  255.77   25.30
  -1 -20   4  225.08   21.70
  -1 -20   4  206.08   18.90
   0 -20  -4   68.29   14.60
   0 -20   4   96.89   14.50
   0 -20   4   83.09   11.10
   0 -20   4   76.49   18.90
  -1 -20  -4  114.79   18.30
   1 -20   4  114.99   16.60
   1 -20   4  113.09   15.40
   1 -20   4  117.09   11.60
  -2 -20  -4  210.98   24.30
   2 -20   4  248.58   20.80
   2 -20   4  196.28   18.50
   2 -20   4  232.48   21.50
   3 -20   4   17.00    7.60
   3 -20   4   16.80    3.50
   3 -20   4   22.90    7.20
  -3 -20  -4   14.10   10.30
  18   0  -5  107.79   18.90
  17   0  -5   -4.10   10.40
 -16   0   5   26.00   11.30
[truncated: 14,465,004 more chars]
